# Supplementary material for: Rbm10 facilitates heterochromatin assembly via the Clr6 HDAC complex
Source: Epigenetics Chromatin. 2021 Jan 19;14:8. doi: 10.1186/s13072-021-00382-y (PMC7816512; doi:10.1186/s13072-021-00382-y)
Supplement: Supplementary file 2 — Additional file 2: Table S1. List of genes showing increased intron retention upon Rbm10 overexpression. [file 13072_2021_382_MOESM2_ESM.xlsx]

## Sheet: AS_up_upon_OE
Additional Table S1. List of genes showing increased intron retention upon Rbm10 overexpression
GeneID_intronID	Log2 read count	PIR
SPBC337.03__1.2	7.1260693596735	0.180836594909329
SPBC337.03__2.3	6.99999874707734	0.181808581711734
SPBC337.03__3.4	7.189143112359	0.113278832976846
SPAP14E8.03__2.3	8.31105561162707	0.35163033818739
SPCC18.09c__1.2	7.52794955323729	0.269763940042392
SPCC970.02__2.3	6.74392225037718	0.115349820760034
SPCC970.02__3.4	6.71862136941826	0.204700517995742
SPBC4B4.06__1.2	6.64057884303488	0.154589773389427
SPBC4B4.06__2.3	6.88895078681987	0.125221488086329
SPBC543.05c__1.2	8.0705390317634	0.281536210248059
SPBC543.05c__2.3	8.17446242835626	0.120184563661303
SPBC543.05c__3.4	8.0849863779171	0.218823095474527
SPBC1718.04__1.2	7.25397270313483	0.222521755689581
SPAC1751.03__1.2	9.65434828106016	0.143765297293346
SPAC1751.03__2.3	10.3680637181499	0.183880793637785
SPAC1805.04__1.2	6.72407216394222	0.192898795556475
SPAC9G1.13c__1.2	7.99561148802707	0.223461994964431
SPAC9G1.13c__2.3	7.93987903456701	0.117513720182934
SPAC9G1.13c__3.4	8.08572933012344	0.199963081086255
SPAC3H8.10__1.2	10.2808965887234	0.155925125857248
SPAC3H8.10__2.3	9.49116151720415	0.264693468642317
SPBC1709.12__1.2	7.22031716577132	0.331379781959732
SPBPJ4664.05__1.2	9.04312964747788	0.219600546264485
SPAC343.13__2.3	7.07100670337727	0.19547425809277
SPBC1703.14c__2.3	6.63044453698204	0.16074542987494
SPBC31F10.12__2.3	9.81661425077709	0.202704607358835
SPCC23B6.02c__1.2	9.16729097199909	0.159812628992414
SPAC12B10.06c__1.2	9.48428363008046	0.177160140529773
SPCC663.18__1.2	8.34769384360232	0.412111976195724
SPCC663.18__2.3	9.36065617386597	0.37063623921002
SPAC3A12.11c__2.3	8.21847598955842	0.138110602480893
SPBC28F2.11__1.2	8.10763634442925	0.258674140035963
SPCC18.11c__1.2	8.43178052467	0.14179270839052
SPAC926.02__1.2	5.67458523911808	0.291857973068995
SPAC6G10.09__1.2	9.21279140160551	0.24207411639438
SPCPB16A4.04c__2.3	7.83836315481609	0.187716057947929
SPAC29A4.17c__1.2	7.46348879783975	0.165116704227344
SPAC4F10.19c__1.2	7.13984453385373	0.256023613388726
SPAC3G9.05__2.3	7.95351817649708	0.104330649472877
SPCC188.03__3.4	7.48870586299928	0.185443130615641
SPCC188.03__4.5	7.01239807689792	0.140360450179752
SPAC22A12.10__1.2	9.16135316562539	0.167143253130024
SPBC21C3.09c__1.2	6.47026580809469	0.270122770417135
SPCC622.17__1.2	5.87072192563833	0.247577537233226
SPCC622.17__2.3	6.37029052493995	0.192089857219617
SPAC14C4.11__1.2	8.80224548771099	0.256765261956042
SPCC306.02c__1.2	9.04318628520395	0.144431981594159
SPBC887.08__1.2	7.95558316935766	0.182374413708223
SPAC4C5.01__1.2	7.76321440138733	0.193705713344052
SPAC4C5.01__2.3	7.69989334750489	0.179911392951291
SPAC4C5.01__3.4	7.94659855604637	0.119658072351657
SPBC3B9.12__1.2	7.75203860373163	0.279296739601558
SPAC1805.01c__1.2	8.11483125404764	0.170520380811549
SPAC1805.01c__2.3	7.8658605383693	0.185643325633359
SPAC1805.01c__3.4	8.09258893606115	0.101069322912761
SPCP25A2.03__1.2	7.45111919103615	0.325328644366901
SPCP25A2.03__2.3	6.88341980639	0.439665505720116
SPCC70.07c__2.3	8.24375732930662	0.228787783506479
SPCC70.07c__3.4	7.61734297258127	0.274406811880996
SPCC1682.04__1.2	8.66811601989877	0.380499444657947
SPBC3B9.21__1.2	7.86398263787172	0.134722555528127
SPBP4H10.04__1.2	8.30480207900154	0.223329371793894
SPBP4H10.04__2.3	8.02817431992152	0.364819346572432
SPCC550.11__1.2	8.52566719578972	0.359079377526921
SPBC1198.08__1.2	7.65389300302323	0.230646452476855
SPCC1620.10__1.2	7.34099760972801	0.236509916261403
SPCC1919.13c__1.2	7.08472241585771	0.192022985600974
SPAP4C9.02__1.2	8.49692401011136	0.270902962364325
SPBC660.08__1.2	5.62330951910967	0.487542715372283
SPBC36.06c__3.4	7.46358646805477	0.180412912535093
SPBC6B1.12c__1.2	5.00300505402886	0.562962891155144
SPAC3A11.12c__1.2	9.50452162046663	0.140110947189328
SPBC15C4.01c__4.5	8.92270420601229	0.108110303347786
SPAC1142.02c__1.2	9.6968763650146	0.1592468453062
SPBC685.02__1.2	4.93507695356308	0.308768724881257
SPBC685.02__2.3	5.67321366015909	0.335805096346739
SPBC685.02__3.4	5.8005916942978	0.221833061989336
SPAC31A2.16__1.2	7.05663028187071	0.21481805191523
SPAC6F6.16c__1.2	5.94871492945645	0.174752818808231
SPAC6F6.16c__2.3	6.85290456317751	0.242728407796667
SPAC6F6.16c__3.4	6.94369633455076	0.226554797995644
SPAC6F6.16c__4.5	6.93371398907839	0.207353634444297
SPAC6F6.16c__6.7	7.59019578742098	0.288962562044204
SPBC16G5.12c__1.2	6.02364523853096	0.241391821657523
SPBC16G5.12c__3.4	6.51065921609704	0.215479868476679
SPBC16G5.12c__4.5	6.81455740603071	0.270808796773582
SPBC215.09c__1.2	6.25043214838295	0.152627337201805
SPAC105.01c__2.3	6.95123966176338	0.377802189672895
SPBC336.01__1.2	6.55369563620442	0.214433004830639
SPCC1259.02c__2.3	7.99851523925963	0.159714160721633
SPBC17A3.10__1.2	6.28174597762764	0.250893134917068
SPBC36.11__1.2	7.99050676447785	0.240089894792506
SPBC30B4.07c__1.2	7.44480477302427	0.118999036387118
SPAC644.18c__1.2	6.89773598969168	0.301391302596764
SPAC644.18c__2.3	8.91575503215219	0.270845587760573
SPAC644.18c__3.4	8.80998752172328	0.10183374444456
SPAC23D3.09__1.2	6.57661091958569	0.276557766839032
SPBP22H7.06__2.3	7.95124572038381	0.26155523565073
SPBP22H7.06__3.4	7.94000134578751	0.206187107482444
SPBP22H7.06__4.5	8.21419243223171	0.124369392128225
SPCC1442.19__1.2	6.94338133569276	0.311774678383353
SPCC1919.06c__1.2	6.83725618948467	0.181116861525075
SPCC1919.06c__3.4	7.48245289097177	0.111138125232456
SPCC1919.06c__4.5	7.27549178977827	0.159063936018055
SPCC188.02__2.3	8.60060963888229	0.149732731810016
SPCC188.02__3.4	9.2668593981078	0.107499624181294
SPAC15E1.05c__2.3	7.73265337433458	0.255093696134022
SPAC30D11.09__2.3	7.4395090833362	0.161048131623655
SPCC1442.03__1.2	7.69264651375823	0.163258620201526
SPAC31G5.15__2.3	5.15565367032972	0.347359517112212
SPAC31G5.15__4.5	6.11128553845033	0.344789623288488
SPAC4F8.14c__2.3	9.5186720638558	0.148986673488724
SPAC4F10.18__2.3	8.5498609459863	0.277764955472538
SPBC3E7.15c__1.2	7.25681617568437	0.150101510030589
SPAC2G11.10c__2.3	6.64900776085606	0.180682607822303
SPCC1322.16__1.2	9.56896329507194	0.114238450143509
SPCC1620.09c__1.2	7.5307887619397	0.125035780734929
SPBC3B8.04c__1.2	6.53885816375011	0.111882731519085
SPBC3B8.04c__2.3	7.9319521787637	0.105961164047678
SPBC3B8.04c__3.4	8.08574425173797	0.252012605714296
SPAC328.09__1.2	8.87522374097296	0.196517334019769
SPAC27E2.10c__1.2	7.05173791007657	0.261706631290106
SPAC27E2.10c__2.3	7.39713743073439	0.136145047465412
SPAC1399.05c__1.2	7.79602043552795	0.24878825711115
SPCC613.09__1.2	7.03922622393254	0.136674372177061
SPCC613.09__2.3	7.13281136581029	0.236547772403883
SPAC1687.05__1.2	7.40785374094565	0.204456989548605
SPAC6F6.09__1.2	7.76331596581196	0.179792218875346
SPBC1289.11__4.5	8.21026563399909	0.106476884792465
SPAC227.11c__1.2	6.6094119152042	0.378142259653648
SPAC227.11c__2.3	7.78416175810914	0.303633323252303
SPBP8B7.32__1.2	6.75594715266181	0.335891289118077
SPBC27B12.05__3.4	7.39384316701902	0.312626605928667
SPBC27B12.05__4.5	7.5590513188394	0.223439719949006
SPBC27B12.05__7.8	7.25406793205398	0.101580082004342
SPAC19G12.13c__1.2	7.3646275678534	0.273780862770473
SPAC19G12.13c__2.3	7.17228458753209	0.223537751832208
SPAC343.14c__1.2	8.94075567852801	0.105062029589861
SPAC343.14c__2.3	8.93172231891218	0.31401418265872
SPBC1703.11__2.3	7.99718917542354	0.211464611786991
SPAC19B12.10__4.5	4.20144383880049	0.461849427168576
SPCC132.03__2.3	9.01342345950273	0.338364167236395
SPCC132.03__3.4	8.78263930965358	0.168790350929304
SPCC737.07c__2.3	7.17973603651318	0.321327188390045
SPCC737.07c__3.4	6.95493869695085	0.423223079668083
SPAC19G12.03__1.2	8.50289009183899	0.311853244026554
SPAC24H6.09__1.2	7.43185059820235	0.428370808461851
SPAC4A8.10__1.2	6.62529237987654	0.335146093417067
SPAC4A8.10__2.3	6.78446072436372	0.121679531639355
SPAC29A4.19c__1.2	6.48487820949816	0.200561881229068
SPAC29A4.19c__2.3	5.98420266736008	0.122520132573661
SPBC1778.03c__1.2	6.54948029675614	0.35917629982336
SPCC777.02__2.3	7.42192571566882	0.161820493450685
SPAC29A4.14c__1.2	6.78325692964069	0.271968998623644
SPAC29A4.14c__2.3	7.37606740362273	0.192953537747804
SPBC1198.04c__1.2	5.59242376221878	0.227708453465575
SPBC1198.04c__4.5	6.7360218138652	0.124376109840624
SPBC1198.04c__5.6	6.28094389354527	0.202756997823901
SPBC19G7.06__1.2	5.76241053887668	0.605745468076152
SPBC19G7.06__2.3	7.00214725363173	0.28167823502396
SPBC19G7.06__4.5	7.16952022049571	0.206664190651384
SPAC21E11.07__1.2	7.70508951668933	0.156918979153699
SPCC126.12__2.3	8.61817077315781	0.136839979673981
SPCC126.12__3.4	8.78683786698758	0.119811411391141
SPCC1620.07c__1.2	5.92135183300077	0.385403726708074
SPCC553.07c__1.2	8.09251329017219	0.348857566962227
SPCC553.07c__2.3	7.9550217847553	0.328013730068476
SPCC553.07c__3.4	7.81593677913673	0.265405586988081
SPAC3G6.06c__2.3	6.72585805990127	0.252837916048112
SPBP8B7.07c__1.2	7.38803352173436	0.245780758257932
SPBP8B7.07c__2.3	7.15806439086453	0.163984553512901
SPAC23E2.02__2.3	6.00122938416381	0.279808429118774
SPCC622.11__1.2	7.11576300375679	0.186055015410782
SPBC9B6.04c__1.2	8.70781269805311	0.193826935155709
SPCC1393.05__3.4	6.16122059557131	0.271955007486166
SPCC1393.05__5.6	6.51951207513099	0.291057503395092
SPCC1393.05__7.8	6.88057239422277	0.142324893780859
SPCC1393.05__8.9	7.08144373898336	0.258069030735365
SPCC553.09c__1.2	6.92748108799789	0.345508658008658
SPCC553.09c__2.3	6.90050033125382	0.145610297634386
SPAC3G9.17__1.2	6.97078755575817	0.294014944105672
SPAC3G9.17__2.3	7.04738878691027	0.160344357221391
SPBC15D4.13c__2.3	6.0491197982601	0.508735565642747
SPBC21.03c__5.6	7.31843854304857	0.215906508922633
SPCC24B10.19c__1.2	6.57442028454782	0.129977627249138
SPCC576.15c__1.2	7.21345817513966	0.124537809115079
SPAC2F3.12c__1.2	7.8166395896571	0.234158347277639
SPAC2F3.12c__2.3	8.02195038349187	0.119684341736448
SPCC74.03c__2.3	8.02588670291792	0.19956524452007
SPCC74.03c__3.4	8.20129858355988	0.111134547207366
SPCC1494.09c__1.2	6.70691466016742	0.207964885300525
SPAC17A5.08__1.2	6.15403108751515	0.133228256510591
SPAC23G3.03__1.2	5.79598262089358	0.44343788516299
SPCC126.03__1.2	7.44814508538213	0.160503413039033
SPCC1739.04c__2.3	8.43278463778324	0.138296400096842
SPCC1739.04c__3.4	8.81478509356178	0.255350053901388
SPAC6G10.04c__2.3	10.4389706087661	0.131597532294117
SPAPB1E7.06c__1.2	5.15315436694054	0.255953951369203
SPCC777.07__1.2	6.5548201795106	0.319291924686708
SPCC777.07__2.3	6.85948307472099	0.19273861276031
SPBC16G5.01__1.2	9.33834534982524	0.148472755213777
SPBC3E7.11c__2.3	8.44690634305434	0.153625718173213
SPCC1620.06c__1.2	11.0457353753654	0.336300585409018
SPCC1620.06c__2.3	11.3160272993846	0.237066522262171
SPBC3B9.08c__2.3	8.2750266907135	0.184838811171419
SPBC3B9.08c__4.5	9.16118140871597	0.116516424928811
SPBC4F6.12__1.2	6.79404142266499	0.229587637336406
SPAC1805.03c__1.2	5.927344443268	0.331723230245398
SPAC4G9.13c__1.2	7.87424108119768	0.142285560753369
SPBC211.08c__1.2	8.79308139591242	0.147908488457768
SPBC3H7.10__1.2	7.177840337467	0.1549437906168
SPBC660.13c__1.2	6.20856647750402	0.369925808735493
SPCC5E4.06__1.2	6.34788435656124	0.255171846449554
SPAC23C11.04c__1.2	5.72909444829211	0.248017425518419
SPAC23C11.04c__2.3	6.36517387618936	0.248644482010972
SPAC23C11.04c__3.4	6.50161610646808	0.302378881902809
SPCC1393.13__1.2	5.43677944178234	0.482206778759614
SPCC126.05c__2.3	7.50917847021714	0.115421642855015
SPCC126.05c__3.4	7.2575909853491	0.289757629506172
SPBC776.09__2.3	10.0350905273515	0.227083750095624
SPBC691.05c__1.2	7.83887794015722	0.128609277082144
SPBC21.01__1.2	5.56852727314499	0.378255404725993
SPAC22E12.05c__1.2	8.28042281739637	0.161013407650939
SPAC26F1.02__2.3	6.19688511113901	0.131559398838913
SPBC3H7.01__2.3	8.75763374714111	0.231291239554665
SPBC3H7.01__3.4	8.99455538790938	0.234792102423924
SPBC3H7.01__4.5	9.04580796026185	0.268302506518124
SPBC20F10.04c__2.3	7.77877628814402	0.142680966639041
SPBC20F10.04c__4.5	8.18706843649013	0.182223101280449
SPBC20F10.04c__5.6	8.43535062585511	0.238484767976999
SPBC20F10.04c__6.7	8.02409376003692	0.131464839916738
SPBC2A9.05c__1.2	8.53382089392486	0.154256555993395
SPCC132.02__1.2	6.37594154987511	0.26853877902265
SPCC132.02__2.3	6.78892542743805	0.266104650073649
SPAC1250.01__1.2	7.5464954018777	0.315985403069725
SPAP27G11.07c__1.2	8.1094294657175	0.137600134602186
SPBC216.06c__1.2	5.9738545865554	0.175694510644263
SPAC3A12.05c__3.4	6.97232289335274	0.1137888436295
SPBC1703.08c__1.2	6.89353516271687	0.217232727613103
SPBC1703.08c__3.4	8.05876879484989	0.142693345912939
SPBC1703.08c__4.5	8.17968978721504	0.140478845091984
SPAC11D3.11c__2.3	6.63331462581779	0.207774530298484
SPAC3H5.08c__1.2	6.84967183389061	0.136463867403675
SPCC1020.06c__1.2	8.00919866467463	0.237921454687135
SPAC1B3.04c__1.2	5.59152614874012	0.293198760725425
SPBC651.09c__1.2	8.05700690694374	0.181756679961195
SPAC1805.02c__1.2	8.89941809210691	0.25425321995481
SPAC23H4.12__1.2	7.8047404254959	0.112775522679813
SPAC2F3.04c__1.2	9.09258202453398	0.128193894536456
SPBC337.04__1.2	6.90956690956259	0.307588705647176
SPAC13G7.08c__1.2	8.25028386185438	0.126419561239973
SPAC1952.04c__1.2	8.3237217064699	0.161068981229017
SPAC1952.04c__2.3	8.68038277261294	0.308574871943131
SPAC1952.04c__3.4	8.73391239300434	0.323888781377829
SPBC23E6.07c__1.2	5.91161429831501	0.429974688618835
SPBC23E6.07c__2.3	6.33543060113188	0.402982257855139
SPBC23E6.07c__3.4	6.49946581883864	0.237988412695535
SPBC12D12.06__1.2	6.66333648811035	0.391978976217116
SPBC12D12.06__2.3	7.15748076144524	0.187031706213876
SPBC12D12.06__3.4	7.5290551204266	0.147544489911537
SPBC1734.15__2.3	6.37312789269905	0.251110738076861
SPAC9.07c__1.2	8.60644118884735	0.160958041120688
SPAC9.07c__2.3	9.238332608978	0.137195604355345
SPAC3G6.11__1.2	5.96235361083767	0.226254953460871
SPAC3G6.11__2.3	6.26692159220535	0.200023140113387
SPAC13G7.10__1.2	7.36254126954765	0.125962430426716
SPAC13G7.10__2.3	7.46044457247652	0.228397996317563
SPBC16E9.12c__1.2	7.62609904793475	0.16255646546157
SPAC3A12.18__1.2	9.11210107130171	0.248723278151674
SPBC365.14c__1.2	6.88486410811129	0.190120895576902
SPBC365.14c__2.3	9.16003248813755	0.191062978986688
SPCC553.11c__1.2	6.22053816159985	0.202452259729888
SPCC553.11c__2.3	7.06024882016035	0.284852105253882
SPCC553.11c__3.4	8.94115628931187	0.156810663543098
SPBC29A3.18__1.2	9.59015264874083	0.165504357258608
SPCC663.02__1.2	8.64977330884875	0.203526886892769
SPCC1223.04c__1.2	6.63633784340771	0.342529537880458
SPAC227.10__1.2	5.57150879695337	0.303729296318648
SPAC227.10__2.3	8.7480891352009	0.195501514264346
SPCC31H12.05c__3.4	9.11531003615696	0.248930829610574
SPCC16C4.12__1.2	8.08424629725684	0.180662692277488
SPCC18B5.10c__1.2	5.47461684606581	0.448877109405784
SPCC18B5.10c__2.3	7.5315087214839	0.150715331756224
SPCC18B5.10c__4.5	6.95607039248312	0.166638672599307
SPCC18B5.10c__5.6	7.58131429717128	0.184187077875354
SPCC18B5.10c__6.7	7.37183975448322	0.14444918433829
SPBC16G5.14c__1.2	8.84839650568677	0.252391245854079
SPBP18G5.02__1.2	6.9222963978805	0.2931273033637
SPCC1393.09c__1.2	7.31913452961361	0.206904270572696
SPCC1393.09c__2.3	8.78058559054382	0.284388887933797
SPCC1393.09c__3.4	9.01017753905908	0.231957862400026
SPBP35G2.04c__2.3	7.36262832571184	0.120598751232641
SPAC23C11.01__4.5	8.21208688422605	0.201980454856885
SPAC9E9.06c__1.2	7.20422203642517	0.399967479879735
SPCC4B3.20__1.2	7.98829027986754	0.197933922451362
SPAC56F8.11__1.2	8.67665821061298	0.191719046672954
SPAC56F8.11__2.3	8.62424291781507	0.130414842538998
SPCC550.12__2.3	6.82607929116189	0.228734699669874
SPCC188.06c__1.2	8.70307836040424	0.197532862154456
SPBC106.12c__3.4	7.60526197705062	0.123204624338572
SPBC106.12c__4.5	7.19315353164219	0.16299776174132
SPAC17G8.08c__1.2	7.97892283803965	0.342607735626692
SPAC9G1.06c__1.2	5.88289870369572	0.223181574644261
SPBC713.05__3.4	7.06263252627915	0.126466844098391
SPBC16H5.05c__4.5	8.10884151570882	0.141177430961669
SPAC22H10.05c__1.2	8.22709913196767	0.350599932708089
SPBC31F10.04c__2.3	6.03990365851119	0.166334622223405
SPAC823.15__1.2	7.41815085222507	0.306011473838243
SPBC17D11.05__1.2	5.42859256425568	0.265034965034965
SPAC4A8.12c__1.2	8.26749361093415	0.445069591993086
SPAC16E8.18c__1.2	8.08478256995659	0.216768532765206
SPAC20G8.01__2.3	6.6716548117746	0.234158222436618
SPBC26H8.10__1.2	7.69852761680272	0.169825672676087
SPAC4F10.07c__1.2	7.68004481087667	0.104523723147139
SPAC4F10.07c__2.3	6.70099050972749	0.164881476349814
SPAC11E3.12__1.2	6.90492760642082	0.231380270641047
SPAC11E3.12__2.3	7.37510579952082	0.210756724688818
SPAC11E3.12__3.4	3.60527787624166	0.623760683760684
SPBC1105.01__1.2	6.82555309738002	0.109421810326596
SPBC1105.01__2.3	7.7242307166982	0.141782201095927
SPBC17A3.08__1.2	5.82343245679871	0.165296903567122
SPBC17A3.08__2.3	7.77548695050455	0.113135111207321
SPBC28F2.12__2.3	5.67113560761552	0.208194380625281
SPBC28F2.12__4.5	8.55909732370879	0.171215229078126
SPBC18A7.02c__1.2	7.97434339138207	0.218069479340037
SPBC1604.07__1.2	5.27196119862557	0.211869743280507
SPBC14F5.11c__1.2	8.14616601001578	0.206314598784685
SPBC2F12.14c__1.2	12.1928581215693	0.117800475864337
SPCC1183.02__1.2	10.3734325477781	0.174138889268473
SPBC776.12c__1.2	7.07184161081704	0.164520613171578
SPCC1672.01__2.3	7.00665067395464	0.318953373180846
SPCC1672.01__3.4	7.73099793882327	0.425610749555081
SPAP7G5.03__1.2	4.79435731779113	0.361038961038961
SPAC29A4.08c__2.3	9.05183364865468	0.13482880511137
SPBC4.07c__1.2	6.45832322039496	0.350192058875606
SPAC29A4.18__1.2	7.17239015861514	0.358156421618863
SPCC4G3.05c__1.2	7.22724790327384	0.198057884241528
SPBC31F10.13c__3.4	7.61951753265705	0.154465907909255
SPCC663.04__1.2	13.8522375467165	0.320485315906521
SPCC757.04__2.3	7.84888240620919	0.115272550500463
SPAC1F3.03__2.3	6.86516594741996	0.131935025494761
SPAC3H1.13__2.3	7.98965502109713	0.20948002799306
SPAC3H1.13__3.4	6.91454175262576	0.241659730220501
SPCC576.06c__1.2	6.91610647024337	0.345069485870838
SPCC576.06c__2.3	7.59436821538619	0.24603603786127
SPAC1834.10c__1.2	8.48079657889003	0.276270500364965
SPBC1347.12__3.4	4.72882433299235	0.619092370940093
SPBC887.03c__1.2	7.4504185329849	0.191198544849954
SPBC36B7.08c__1.2	7.5672963879407	0.212993177034307
SPBC36B7.08c__3.4	8.78980985943942	0.209896995575584
SPBC800.02__1.2	5.9676049382455	0.393815349873621
SPAC1006.08__1.2	7.00012826751326	0.142872946436572
SPAPB17E12.08__1.2	7.84100345039999	0.214720760258537
SPBC17D1.03c__2.3	8.06869667744598	0.164405928730259
SPBP19A11.07c__1.2	7.07807208678805	0.231009392311812
SPBP19A11.07c__2.3	7.16180720101309	0.226183074983741
SPBP19A11.07c__5.6	7.05022637510029	0.103244567372062
SPBP19A11.07c__6.7	7.42014535878058	0.269472439196535
SPBP19A11.07c__7.8	7.21332654399678	0.209765122476896
SPBP19A11.07c__8.9	6.82816756954846	0.235547700439825
SPBC18H10.16__2.3	6.80562998943146	0.283501022030851
SPAC21E11.05c__1.2	6.59588982724094	0.112165486890101
SPCC553.05c__1.2	6.3901100505153	0.185520681319908
SPCC1442.02__1.2	6.8862129592717	0.2908499582545
SPBC947.03c__1.2	8.37742302317067	0.240723897315739
SPAC227.19c__1.2	6.98047374617822	0.26340225854553
SPBC725.17c__1.2	7.61772686289157	0.124434461595557
SPCC777.05__1.2	8.27839048540389	0.157299841666103
SPBC2A9.09__1.2	5.81100536393219	0.336839378333199
SPBC2A9.09__2.3	8.53684625830561	0.288297943849243
SPAP8A3.08__1.2	6.15774633635554	0.392713811525159
SPAP8A3.08__2.3	10.5779046680336	0.120760716555383
SPAC3G9.04__1.2	7.90022300836344	0.144466671640585
SPBC2A9.12__1.2	6.30262503193185	0.24794887232794
SPAC27E2.03c__1.2	7.10002840480431	0.21167612045175
SPCC285.11__1.2	8.0090921328503	0.139168864825106
SPAC4D7.05__1.2	9.53206236253605	0.12206297867666
SPAC328.07c__1.2	8.13149580485799	0.18163162999198
SPAC1952.01__1.2	6.48719013236209	0.328031816772997
SPBC839.17c__1.2	8.97973284088433	0.531287438361671
SPBC839.17c__3.4	11.5317495886552	0.192530477394942
SPBC4B4.11__1.2	8.22574722472192	0.234564097767541
SPCC1620.02__2.3	7.0887238957383	0.163339951374341
SPBC1703.12__1.2	6.58498526010214	0.238215983318793
SPBC1703.12__3.4	7.53835358227299	0.155280955016848
SPBC13E7.08c__1.2	8.48049893132536	0.309234320365371
SPAC1B3.13__1.2	6.81070934907525	0.181755651633745
SPAC31A2.02__1.2	7.81213658790886	0.124172101236915
SPAC31A2.02__2.3	8.55494430734248	0.108096228370387
SPCC1259.01c__1.2	8.55896468759553	0.160110776954229
SPAC1F3.04c__1.2	8.92118185585105	0.215435848103117
SPAC824.09c__4.5	8.6971772586878	0.168917377971794
SPBC19G7.07c__1.2	7.22091057170206	0.301935480650507
SPBC646.11__2.3	9.47667246821763	0.128339545869255
SPBC646.11__3.4	9.63198109874823	0.173332714856757
SPBP23A10.14c__1.2	7.27885300408287	0.198028221621759
SPBC30D10.02__1.2	8.9066762134977	0.217897500493684
SPBC1685.15c__1.2	4.77612473457912	0.569546084343227
SPBC11C11.11c__1.2	7.20167959956227	0.299234031150132
SPBC11C11.11c__2.3	6.96927469548033	0.115183940280006
SPBC11C11.11c__3.4	7.04334673360393	0.319660822533044
SPBC11C11.11c__4.5	7.02290197964658	0.365144876243369
SPBC11C11.11c__5.6	6.87120871578721	0.176726886247897
SPBC11C11.10__1.2	7.39147595819384	0.367726462660279
SPAC16.01__1.2	8.13225631501892	0.187124926566771
SPAC16.01__2.3	7.33820248960336	0.133955068074341
SPAC16.01__3.4	7.5832752473592	0.242335630519444
SPAC16.01__4.5	8.1744730708377	0.113546014966699
SPAC16.01__8.9	8.61389490175524	0.222886944474708
SPBC119.14__4.5	4.48200451488684	0.368059690719789
SPBC119.14__5.6	4.88615716905507	0.382526969597908
SPAC19B12.07c__1.2	7.64747824469586	0.116229565589938
SPAC19B12.07c__2.3	7.57538936421142	0.276574499353942
SPAPYUG7.02c__1.2	6.86065236177549	0.234835241994403
SPAPYUG7.02c__2.3	8.13595591856145	0.158925283280663
SPCC126.02c__2.3	6.44417155785996	0.292310241460579
SPCC126.02c__3.4	6.75253979796676	0.337489660876758
SPCC126.02c__4.5	6.63359080188957	0.274122704671994
SPCC126.02c__5.6	6.99327894716743	0.301529652450418
SPCC126.02c__6.7	7.34255766351667	0.214173989384921
SPAC19A8.11c__1.2	8.3824636092685	0.162824856557958
SPAC19A8.11c__2.3	8.43065575360591	0.130096881334127
SPAC19A8.11c__3.4	8.46715184744204	0.229369123800954
SPAC17A5.04c__1.2	6.92985045636621	0.194872056614267
SPBC428.20c__2.3	6.63881747168613	0.112715265807889
SPBC557.04__2.3	7.36546381065917	0.188571364806843
SPBC13G1.02__1.2	9.24059522641446	0.127071533762118
SPBC13G1.02__2.3	9.35556200691381	0.209950560150341
SPAC688.03c__1.2	7.64600243690384	0.281376680531127
SPAC1639.01c__1.2	8.62821514043245	0.297905314530227
SPCC962.05__1.2	6.04754717066365	0.283255693794727
SPBC23E6.05__1.2	8.37510876503727	0.126446352999174
SPBC23E6.05__2.3	8.38402909407473	0.115316202541349
SPAC17C9.11c__1.2	8.92866134863944	0.182750383189842
SPAC17C9.11c__2.3	8.96670104898157	0.103882590754236
SPCC290.04__1.2	6.77309180514301	0.28944434817767
SPAC16E8.07c__2.3	8.49014752988406	0.130850164257537
SPAC16C9.02c__2.3	8.94415369956121	0.10390143989907
SPAC1687.13c__1.2	7.62880381798019	0.133126939042869
SPAC1687.13c__2.3	7.95214745947463	0.143726429842616
SPAC3A12.19__1.2	7.37203431838399	0.101984126984127
SPAC589.05c__1.2	5.68855173820708	0.307559138037048
SPAC589.05c__2.3	6.94597958383771	0.248252623035001
SPAC23H4.16c__2.3	7.90428710156231	0.223021164518717
SPBC1778.08c__3.4	10.4846476045743	0.142914857417406
SPAC22G7.04__3.4	7.70710636014943	0.159231504135889
SPAC22G7.04__5.6	8.07647144199003	0.36695897145906
SPBC887.14c__1.2	7.64140087485868	0.201552466709824
SPAC589.03c__1.2	7.31052529565581	0.21411939756369
SPBC14C8.04__1.2	7.71778961973379	0.17973005454705
SPAC630.14c__1.2	8.47523722658936	0.191534916012281
SPAC630.14c__3.4	9.32482933030818	0.254140053227566
SPAC4H3.09__2.3	10.4167306635001	0.127192299860303
SPBC1347.13c__1.2	6.58315345302614	0.296534068770699
SPBC1347.13c__2.3	6.72840945615415	0.311429123532609
SPBC1347.13c__3.4	7.16057918147978	0.156153386386789
SPAC1556.02c__1.2	9.84981143477892	0.130606780945893
SPAC2F7.15__1.2	8.92965069167417	0.225432907692335
SPBC25B2.04c__1.2	6.92716441911841	0.226308149331282
SPBC14C8.14c__1.2	7.74306974413212	0.147308050037437
SPAC167.09__1.2	7.97437638428575	0.205385693429172
SPAC2E12.02__1.2	8.46073463850988	0.136887707834348
SPAPB1E7.14__2.3	7.8763298528251	0.270587999090617
SPAC589.06c__1.2	9.6299200973156	0.184418153393934
SPAC57A10.08c__1.2	7.14845014983432	0.142170821490867
SPAC57A10.08c__2.3	7.24051907077471	0.314265479975311
SPBC3E7.07c__3.4	8.30708261738452	0.167937464543853
SPBC776.01__1.2	8.52959440101167	0.132830025333185
SPCC63.07__3.4	7.49323596993725	0.109666028144469
SPAC17G8.13c__1.2	8.00313471329135	0.214704310629601
SPBC1778.02__1.2	5.72752800375418	0.177549194991055
SPBC1778.02__2.3	5.72984442940512	0.256796465887375
SPAC1751.02c__1.2	5.29916715179192	0.323809167177653
SPAC11H11.02c__1.2	6.72628323976894	0.199422830940684
SPBC691.01__2.3	6.40423422678283	0.18802461056829
SPBC691.01__5.6	7.15421397013526	0.243534427705753
SPBC1539.08__1.2	8.80376600465616	0.246432457530636
SPBC1539.08__2.3	8.68454582422302	0.184997136022255
SPBC1539.08__3.4	8.8866462706283	0.175211787614375
SPAC31G5.12c__1.2	6.25565391460658	0.368037081289704
SPAC31G5.12c__2.3	7.40369600396724	0.319563866043137
SPCC1450.10c__1.2	6.47359624751354	0.206303879199557
SPCC1235.10c__3.4	7.56585611192829	0.159756395794598
SPBC947.01__1.2	7.54442427890988	0.138207162238703
SPBP4H10.20__2.3	8.04847688659565	0.181627740055046
SPBC28E12.03__1.2	7.38887709262806	0.252730217792013
SPBC28E12.03__2.3	7.60131397244477	0.373043401919353
SPBC1289.12__1.2	5.4822529583096	0.2765227743874
SPAC18B11.09c__1.2	7.53778928735286	0.243812123672036
SPAC18B11.09c__2.3	7.05180916435139	0.111058761894645
SPAC18B11.09c__3.4	7.42446034524132	0.359734991997431
SPBC30D10.03c__1.2	8.49221302828271	0.14972500154984
SPBC336.13c__1.2	6.30692832136656	0.248641429492493
SPBC215.03c__2.3	7.53558335283206	0.278512468559
SPBC83.14c__2.3	7.51724188756281	0.239772583663245
SPBC1861.01c__2.3	6.74374841684408	0.149988866103703
SPCC1795.05c__1.2	9.67964300062579	0.141576086968263
SPCC594.07c__1.2	8.3739476315586	0.220449890307541
SPBC56F2.14__1.2	8.84527513527177	0.27796869270987
SPAC1687.04__1.2	6.5554490385144	0.252966733663362
SPBC2G2.15c__1.2	4.83511289685216	0.233523988679309
SPBC2G2.15c__2.3	5.37888738081389	0.24641415492712
SPBC2G2.15c__4.5	5.90484379865746	0.245091751364226
SPAC959.02__3.4	9.51938392373431	0.150671207668193
SPBC11G11.06c__1.2	7.9627457895516	0.178756002974517
SPBC11G11.06c__2.3	9.01682413225659	0.212092793987783
SPBC1773.01__1.2	7.51825537226246	0.12924514585847
SPBC15D4.01c__2.3	6.34700821274363	0.457677600353567
SPAC31G5.02__2.3	8.11343469026761	0.112946775479468
SPAC977.10__1.2	7.92093289222843	0.218453251933924
SPAC1556.01c__1.2	5.97910728499933	0.451301153028635
SPAC1556.01c__2.3	6.39322326545554	0.183462229326678
SPAC29A4.09__1.2	9.13862464200596	0.133470504569643
SPAC29A4.09__2.3	9.01196139979518	0.13967328577707
SPBC651.01c__1.2	6.72137268540233	0.239325415377309
SPBC651.01c__3.4	10.0232872415153	0.144398453316056
SPBC30D10.18c__1.2	10.518675821186	0.128442088077573
SPBC11G11.02c__1.2	7.73619462616866	0.169823706942712
SPBC11G11.02c__2.3	7.86549700045521	0.40409018219358
SPBC25D12.02c__1.2	6.80412677035652	0.167884610956417
SPAC222.16c__3.4	6.7571920994514	0.143472619614381
SPAC222.16c__5.6	6.85330976314814	0.264820787563089
SPAC222.16c__6.7	7.32458041305792	0.150262002251291
SPAC12B10.16c__1.2	7.95303539369189	0.225524533135488
SPAC23D3.16__1.2	6.9200416080604	0.241047183769501
SPAC23D3.16__2.3	8.51802349425743	0.22935461157771
SPBC1703.05__1.2	8.5592701983237	0.134803503938523
SPBC725.10__1.2	4.94474792253468	0.587796091695906
SPBC725.10__2.3	8.01029937499167	0.537835866115804
SPBC725.10__3.4	9.45187366557353	0.153116770560732
SPAC25B8.06c__1.2	6.91959219527851	0.250847173198178
SPAC4A8.08c__2.3	6.37464272407721	0.230626524723058
SPAC4A8.08c__3.4	6.94894718634772	0.216005112797849
SPAC4A8.08c__5.6	6.77463849807416	0.368210342941803
SPAC4A8.08c__6.7	7.4254784881417	0.237872249927714
SPAC4A8.08c__7.8	7.58056814445013	0.12726206480477
SPAC2G11.09__1.2	8.09871199681197	0.142105237138796
SPBC9B6.10__3.4	8.35317203561374	0.140328200947759
SPAC13D6.04c__2.3	7.13259425162281	0.259806846395587
SPAC23D3.06c__1.2	6.44758912543509	0.143088918355162
SPBC8D2.01__2.3	8.88254703614014	0.333395675746686
SPCC757.10__1.2	6.73559688207904	0.208570338807079
SPBC17D11.06__2.3	7.39045175043211	0.306789851440437
SPAC57A10.09c__2.3	10.933821104901	0.121220910707685
SPAC1F3.05__2.3	8.12783241460455	0.204962205222716
SPAC1F3.05__3.4	7.54079983316592	0.366986474414516
SPAC31A2.14__1.2	6.68104962074342	0.278948542081453
SPBC19F8.03c__1.2	7.72024882403883	0.293391988217887
SPBC18H10.15__1.2	6.95907560191787	0.23209079663504
SPCC4B3.04c__1.2	5.04103645788997	0.199340472469896
SPAC1B2.03c__1.2	5.74186919188228	0.247661192623503
SPBC25H2.16c__1.2	6.99024572303176	0.169463928122669
SPBC25H2.16c__3.4	9.1685621457904	0.19095202997192
SPBC25H2.16c__4.5	9.45746025076098	0.138020375364634
SPCC594.01__1.2	4.40787953295044	0.530405405405405
SPCC594.01__2.3	7.68938251396522	0.151582205307461
SPCC594.01__3.4	7.64730756449414	0.319490534954545
SPBC660.17c__1.2	7.8614833631158	0.159028474342876
SPAC14C4.03__2.3	4.79157878026712	0.3248606271777
SPAPB1A10.10c__1.2	8.70845493879526	0.106757648584985
SPBP8B7.08c__1.2	7.81871340787326	0.398071337107726
SPBP8B7.08c__2.3	7.84570694517726	0.331847760095416
SPBP8B7.08c__3.4	8.32386196090336	0.15906966476945
SPBP23A10.03c__1.2	7.06103338806202	0.180081113473057
SPBC428.19c__1.2	8.10858444775869	0.133621647183667
SPAC4H3.06__2.3	7.68433456654778	0.129560375987502
SPBC16C6.03c__1.2	7.60499422443214	0.224923823210096
SPBC16C6.03c__2.3	6.95364592940655	0.2787582567198
SPAC23D3.07__2.3	9.62993826998796	0.121681273405236
SPCC16C4.20c__2.3	7.29650791488097	0.390431259822067
SPAC3F10.16c__1.2	7.55484551985138	0.219528946845203
SPBC839.09c__1.2	8.34142943084723	0.321061768109175
SPBC4B4.09__5.6	8.38401003701226	0.117792012266932
SPBC4B4.09__6.7	8.68155436661541	0.21051900043273
SPCC790.03__1.2	6.97775867707932	0.196635414953305
SPCC790.03__2.3	7.39395858629799	0.239947899153085
SPAC212.01c__1.2	6.14848590674034	0.236741250317498
SPBC1539.10__1.2	8.89892630437072	0.1041306173404
SPCP1E11.02__2.3	6.46932019074711	0.142863338169432
SPCP1E11.02__3.4	6.3310591182244	0.185193245726761
SPCC737.06c__3.4	8.01683691549642	0.149607752690934
SPAC13C5.03__1.2	4.70199829511295	0.543907354751555
SPAP8A3.05__1.2	7.44152944132004	0.103898430614638
SPAP8A3.05__2.3	7.00690020292992	0.149612737962444
SPAP8A3.05__3.4	7.69239811639403	0.133613060319226
SPCC1682.05c__2.3	7.36766750367797	0.14308878830057
SPCC1682.05c__3.4	8.03734069086581	0.100224053571134
SPAC4D7.09__2.3	7.4830719060749	0.252405798915677
SPCC320.11c__1.2	7.86181405223731	0.204980929368292
SPCC320.11c__2.3	8.45193646287249	0.104503757133069
SPAC19B12.06c__3.4	9.20025411101742	0.179105248218556
SPBC106.20__2.3	6.68957255829516	0.207569432744307
SPBC106.20__5.6	7.50893666965546	0.103887050750844
SPBC19G7.02__1.2	5.96383308336135	0.341644483880509
SPBC19G7.02__3.4	7.85623102028559	0.159728189095391
SPAC17C9.09c__2.3	10.1899097124657	0.170662381962828
SPAC15A10.06__2.3	8.62444027938307	0.144026914392837
SPAC13C5.07__1.2	6.90572989853675	0.241462824034939
SPAC13C5.07__2.3	7.24991728029602	0.154519563690952
SPAC10F6.08c__1.2	6.08513123355418	0.416036829915833
SPAC1687.21__2.3	9.4119736721686	0.31774903242484
SPCC126.04c__1.2	8.14837911858282	0.13588997047454
SPBC16A3.06__1.2	6.79312277671131	0.12899095603576
SPBC16A3.06__2.3	6.79316980107788	0.199865251479255
SPAC644.04__1.2	8.55008674485812	0.183174314399471
SPAC17A5.19__1.2	6.06718804555668	0.34229405620754
SPAC22F3.10c__1.2	8.61160946010529	0.101422844325923
SPAC23C4.12__1.2	8.35515081365937	0.201676101051664
SPAC23C4.12__2.3	7.82515894620368	0.119485270044316
SPAC144.06__1.2	6.62902364719358	0.38979674945421
SPAC144.06__4.5	7.18095684292677	0.355597588418383
SPBC1604.11__1.2	8.16986976872764	0.163033512627101
SPBC30B4.05__1.2	5.18323683465912	0.259033001205627
SPAC1556.08c__1.2	6.21607796702236	0.275447788834797
SPAC1556.08c__2.3	9.39326080911469	0.172115577695842
SPBC9B6.11c__1.2	8.77689351716239	0.177338496026809
SPAC29E6.05c__1.2	7.67840649329276	0.132659143457491
SPAC14C4.16__1.2	5.96492502041891	0.300354672825978
SPBC409.03__1.2	7.56832314272746	0.16490097425388
SPBC409.03__2.3	8.47461100626423	0.431569562527152
SPAC57A10.14__1.2	8.65995532762626	0.203962915141039
SPAC57A10.14__2.3	7.42403028996151	0.287541682548914
SPBC19G7.19__1.2	10.5056164494624	0.123897894696378
SPBC19G7.19__2.3	10.694842887241	0.159206938191072
SPBC31F10.16__2.3	8.98347872075656	0.254836475254803
SPCC4G3.15c__1.2	8.72821414213108	0.182175517074531
SPAC2G11.02__1.2	6.29957033114647	0.119736883426584
SPAC1093.04c__2.3	6.93749225811864	0.220321386657037
SPAC1296.06__3.4	7.23151365018419	0.158795698924731
SPAC1296.06__4.5	7.0097640290947	0.133828990808456
SPAC17C9.14__1.2	8.25536251205512	0.353107582091085
SPCC1393.06c__1.2	6.19743813061072	0.275976483308555
SPCC970.09__1.2	7.20450878823965	0.244577410789117
SPCC970.09__2.3	6.7912818469983	0.180418387117147
SPCC970.09__4.5	6.48585808724615	0.176893649599346
SPCC548.05c__1.2	6.84236922781953	0.328616387549281
SPBC3H7.06c__1.2	7.15541794354326	0.227009358799769
SPCC188.11__1.2	7.53087527754837	0.221058009543462
SPAC15F9.03c__2.3	10.6558874696618	0.128463987826475
SPCC736.14__1.2	6.57704324276553	0.342889169048675
SPBP16F5.04__2.3	9.74723728941484	0.139063650376779
SPCC830.05c__1.2	7.4264058450964	0.119842405191921
SPAC343.08c__1.2	6.69246842517001	0.148801664267793
SPCC794.08__1.2	7.54306959672838	0.189153772415414
SPBC2G2.11__2.3	8.64912174888358	0.216006140212267
SPCC18.15__2.3	8.15360147316254	0.112430874508071
SPBC83.15__1.2	8.2728962674969	0.197142862346504
SPBC83.15__2.3	9.0662733163715	0.133711193814844
SPBC83.15__4.5	8.99043762126814	0.141250505899489
SPAC6G10.05c__2.3	7.71803429195336	0.17042251769743
SPAC1805.15c__2.3	7.25483129067608	0.20930125870306
SPCC24B10.03__1.2	7.50064511864094	0.215362407638505
SPAC18B11.03c__1.2	6.64460789870872	0.228512722392534
SPAC12B10.09__2.3	7.61168223052509	0.212204269130265
SPBC2G2.13c__2.3	8.56394842189554	0.178860974581487
SPAPB17E12.03__2.3	6.04568898128702	0.396491988123708
SPBP8B7.04__1.2	5.21481013605815	0.397930505876341
SPAC1527.02__2.3	8.27153733132878	0.218414867440624
SPAC16A10.06c__1.2	8.17348985832551	0.142976796686629
SPAC694.03__1.2	6.02857663654098	0.170359814460721
SPCC736.07c__1.2	6.44099046492766	0.497595701941474
SPAC227.16c__1.2	8.51247033759691	0.232010533550376
SPAC227.16c__4.5	8.4508438460852	0.260818726136871
SPCC126.09__1.2	6.35989806965643	0.396910023628116
SPBC19G7.18c__1.2	8.21920807040684	0.171592541627495
SPAC17D4.01__2.3	11.2658481174225	0.10666523019374
SPAC13G7.11__1.2	8.66280021417629	0.199893526096515
SPAC13G7.11__2.3	8.4340079333019	0.395471495010569
SPAC1B9.02c__2.3	8.51293945938094	0.103551690448914
SPAC750.06c__1.2	6.14848590674034	0.236741250317498
SPCC320.06__1.2	7.42976976678367	0.23019695227142
SPAC3A11.05c__1.2	6.59286290031766	0.305771690291558
SPAC3A11.05c__2.3	7.01483028290006	0.227536450477627
SPAC17C9.05c__1.2	7.55990522376775	0.166495592484796
SPAC17C9.05c__2.3	7.64825068333937	0.26348403104424
SPAC17C9.05c__3.4	7.61154361584536	0.1014935927988
SPAC17C9.05c__4.5	8.1603526008237	0.134937571328062
SPAC11E3.03__2.3	6.7189537103416	0.209922446578512
SPAC11E3.03__3.4	7.04678774158277	0.190631825949093
SPAC343.04c__2.3	7.68363252094855	0.345475899924025
SPBC25B2.01__2.3	6.95359371408871	0.165806467126798
SPAC4D7.10c__4.5	7.23700437641213	0.18015223763522
SPCC736.05__1.2	6.80402138008235	0.181304973205535
SPCC736.05__2.3	6.53873410706598	0.214005340539709
SPBC582.03__1.2	8.10720449931171	0.362574218198673
SPAC630.03__1.2	7.32063558163298	0.119731008265269
SPAC630.03__2.3	8.19079369507454	0.161796469955695
SPAC630.03__3.4	9.58376363487388	0.319008861438582
SPBC1271.13__1.2	7.93810578178443	0.219310357332219
SPAC890.06__1.2	6.60648067116376	0.122931941020955
SPBC14C8.15__1.2	6.37973117523041	0.21681475695834
SPBC14C8.15__2.3	7.88886575042694	0.13975218021749
SPBC14C8.15__3.4	8.2845353710213	0.104702961614909
SPAC6F12.09__1.2	5.20771438058424	0.361796915148488
SPAC12G12.02__1.2	8.84243801567518	0.165528480413815
SPAC12G12.02__2.3	9.16288904729902	0.150331344649898
SPAC222.15__2.3	4.59498880937664	0.620254031931527
SPAC20G8.05c__2.3	7.20151296807641	0.154557210447428
SPBC1306.02__2.3	6.42107169802729	0.144286749173967
SPAC4D7.11__1.2	7.61695816064669	0.24603047466613
SPAC4D7.11__2.3	7.92070672004495	0.130072424907556
SPBC1734.02c__5.6	7.36546265501541	0.287917606930644
SPBC354.01__1.2	7.01055555931798	0.3284813588143
SPCPB16A4.06c__1.2	6.18231594644157	0.233467096202104
SPAC1F7.11c__1.2	7.3208494335763	0.369823668582765
SPAC1F7.11c__2.3	6.93791058151761	0.259111558223361
SPAPB17E12.04c__2.3	6.26339853123373	0.263378694879664
SPAPB17E12.04c__3.4	6.89810491955794	0.189306818758928
SPAPB17E12.04c__4.5	6.10457781386246	0.283634933123525
SPAC1F5.03c__1.2	8.64582330063157	0.12241871444115
SPAC926.05c__1.2	7.77379624424212	0.188426122496228
SPAC22F3.09c__1.2	7.1988965244624	0.300513149898872
SPBC146.01__1.2	7.46820958193141	0.12671327710838
SPCC4B3.05c__1.2	7.22018096081437	0.387152272708342
SPAC8C9.14__2.3	8.2316334571049	0.257862396602912
SPAC1486.11__1.2	7.25949062166802	0.269375144874682
SPBC21D10.05c__3.4	6.88247881311954	0.442400671559563
SPBC1539.05__2.3	7.17932202381478	0.224988734238577
SPBC1539.05__4.5	7.22926795434751	0.246985077799031
SPBC1539.05__5.6	6.62674045938305	0.346020626202284
SPCC1827.05c__1.2	6.4038724752322	0.259138303100125
SPAC1952.07__1.2	6.07170260331376	0.321658458411507
SPAC1952.07__2.3	6.82888248308327	0.221091283373693
SPAP8A3.09c__1.2	6.60296297138354	0.47769996166218
SPAP8A3.09c__2.3	8.28034775540869	0.444037233220034
SPAP8A3.09c__3.4	8.49179447686217	0.214803931621456
SPCC61.01c__1.2	7.20980184223413	0.248953823953824
SPBC337.14__1.2	9.2866021120359	0.260493949873239
SPBC337.14__2.3	9.04234464276731	0.230660537929104
SPBC337.14__3.4	8.88931325726854	0.166607606932585
SPBC27B12.07__1.2	7.92998183502372	0.108777657939689
SPAC19D5.03__1.2	6.55402604277122	0.291428737462343
SPBC337.09__2.3	10.2926766619079	0.195963501074554
SPCC584.04__1.2	9.14813043946777	0.137045697057259
SPBC1709.06__1.2	7.58250861744294	0.201156633133163
SPCC14G10.01__1.2	7.95766297558539	0.127210866860575
SPBC8D2.16c__1.2	5.72336857435832	0.380108675772715
SPAC1782.07__2.3	10.3285396990639	0.132996819477539
SPAC1565.06c__1.2	9.1185986179952	0.252092379088153
SPAC1565.06c__3.4	8.85929131278233	0.122946621195571
SPAC1565.06c__4.5	8.2324875373157	0.12116586346552
SPBC577.11__1.2	9.82934366998249	0.307280745571761
SPAC26A3.14c__1.2	8.63852171808173	0.206222130059134
SPBC646.15c__1.2	6.96952338107981	0.105457262890023
SPAC1635.01__1.2	9.13472128802226	0.165208021143313
SPCC16C4.03__1.2	8.69461198160024	0.132181002446083
SPAPYUG7.04c__1.2	6.60244604412801	0.271366810405105
SPAC6F6.15__4.5	10.880693191424	0.198173289793901
SPCC330.03c__1.2	8.14621425807809	0.127762532740933
SPAC1B9.03c__2.3	7.09432574632478	0.140007276255154
SPCC338.07c__1.2	6.15639620901671	0.368001452220721
SPAC26A3.05__1.2	6.08269715455523	0.267820674900321
SPAC2G11.14__2.3	7.27889999657776	0.147383576890713
SPAC2G11.14__3.4	7.73156611559962	0.263005607312202
SPAC4G8.12c__2.3	7.66738400926959	0.190189422075735
SPAC4G8.12c__4.5	6.44909867224766	0.248783819656395
SPBC4.02c__1.2	8.29624725983749	0.340479166133045
SPBC4.02c__2.3	8.69417962073475	0.224181283271379
SPBC4.02c__3.4	7.76132777030901	0.245632218584334
SPAC1B3.01c__1.2	9.09549084815915	0.307475157575861
SPAC29E6.01__2.3	7.69706442313416	0.135739904780883
SPAC1A6.05c__2.3	7.81969673917757	0.315092103927506
SPBC16A3.12c__2.3	8.50508867820727	0.154496819766916
SPBC16D10.09__1.2	9.54789654910953	0.152521840155344
SPBC18E5.10__1.2	5.89163203194482	0.3053118104169
SPBC29A3.10c__3.4	10.1877869825492	0.114788729346626
SPBC1861.03__1.2	6.9640936986303	0.290619750330806
SPAC11E3.02c__1.2	5.66038616330642	0.186414392059553
SPAC22E12.16c__1.2	7.02378953787515	0.265463444447709
SPAC22E12.16c__3.4	6.79996143727112	0.395165160431554
SPBC23E6.06c__1.2	7.53031577301059	0.440143981453096
SPBC23E6.06c__2.3	10.312381813803	0.315409757559877
SPAC6F12.11c__1.2	6.99753424603715	0.193966710495297
SPBC2A9.07c__1.2	7.39730342077881	0.145668202616061
SPBC2A9.07c__2.3	7.6957364240147	0.23019248271739
SPBC2A9.07c__3.4	7.58117700413877	0.193976143235746
SPAC19G12.08__1.2	10.0637035722844	0.120188642953104
SPAC57A10.06__1.2	6.50055696550683	0.412298510921528
SPBC36B7.07__1.2	7.02768874417195	0.196549995168615
SPAC3H5.11__2.3	7.26841306281668	0.103009883723193
SPCC584.15c__1.2	7.57598345550782	0.121880849735508
SPCC584.15c__2.3	7.86367891583715	0.178776418619869
SPCC777.06c__1.2	8.72092489561327	0.110125265771722
SPCC1682.16__1.2	9.98694987215691	0.167524423657423
SPBC23E6.08__1.2	6.6725111291882	0.242663204548044
SPBC776.10c__1.2	6.53406818220363	0.235066705713914
SPBC776.10c__2.3	6.80597203281765	0.179910283762768
SPBC1711.08__1.2	7.68205095745061	0.234708741835758
SPBC12C2.11__2.3	8.32020259128409	0.132203244182903
SPBC8D2.17__1.2	8.51746996154287	0.14216019691148
SPBC1289.04c__1.2	7.54891046788264	0.305089037270362
SPAC19E9.01c__1.2	8.16733757124506	0.222823478825936
SPAPB1A10.09__1.2	6.69445511265187	0.118230482181051
SPAPB17E12.06__4.5	6.21498969786196	0.256488703604088
SPAPB17E12.06__5.6	6.75196451195325	0.191363880804614
SPAC144.17c__1.2	7.56485755715053	0.125803603195842
SPAC144.17c__2.3	7.33761736031705	0.20344882116541
SPBC12C2.08__1.2	7.80760256402648	0.110647284245409
SPBC1215.02c__2.3	7.75105891097916	0.170018661222841
SPBC354.07c__2.3	8.5793722626538	0.193102048236065
SPBC354.07c__3.4	9.00533843382773	0.227227855499794
SPBC354.07c__4.5	9.60090063046846	0.195513462969686
SPAC2F3.17c__2.3	9.68427425226483	0.293981617701193
SPBP8B7.21__1.2	7.9523122179676	0.106443804428832
SPAC652.01__1.2	7.09949130077853	0.319556108949873
SPCC74.01__2.3	8.1689851215086	0.156858800005191
SPBC3B9.10__5.6	9.57746360209097	0.170181739643104
SPAC17A5.02c__1.2	7.33573906391574	0.255100997618299
SPAC17A5.02c__3.4	7.34266493491932	0.159082265351282
SPCC1183.03c__1.2	7.37559716366404	0.357966604618622
SPCC1183.03c__2.3	7.79446812598195	0.34090333218917
SPAC3G9.13c__1.2	7.13759604688779	0.224007836808273
SPAC3G9.13c__2.3	7.56059110491019	0.286290639542581
SPAC3G9.13c__3.4	7.496598184772	0.154612779787417
SPAC3G9.13c__4.5	6.63000492306653	0.148747319916363
SPAC17A5.16__2.3	5.92453384377152	0.246954445100225
SPAC17A5.16__3.4	6.23726317956928	0.455798352017387
SPAC17A5.16__7.8	7.24472138349511	0.198832961800113
SPBC1709.04c__1.2	7.42227325640074	0.14722431021365
SPBC1709.04c__3.4	8.32304058420093	0.1347720650194
SPAC17G6.12__1.2	6.56295348679331	0.34130548942178
SPAC17G6.12__3.4	7.1824804122483	0.105268420052387
SPAC17G6.12__4.5	6.94675098701448	0.371383462656148
SPCC16C4.01__1.2	7.61451407893989	0.197893602288018
SPCC16C4.01__2.3	7.88081957238076	0.127517464656409
SPCC16C4.01__3.4	7.5587238569449	0.133468557831969
SPAC17D4.02__1.2	8.16219353101799	0.134825056359662
SPAC959.04c__1.2	7.94067798419592	0.214384732118722
SPAC959.04c__2.3	7.57572123605323	0.263683619236711
SPAC3A12.04c__1.2	5.50471898264749	0.239316613413869
SPAC3A12.04c__2.3	6.65982592125072	0.192652376252649
SPAC1851.03__1.2	9.12849503053834	0.145729526168127
SPAC1851.03__2.3	9.03495011388614	0.182259043844483
SPAC13F5.06c__1.2	6.73140504636045	0.205704453674384
SPAC13F5.06c__2.3	7.5974566529179	0.228667439003958
SPBC1703.06__1.2	6.17727008520976	0.137000920634053
SPAC20H4.09__1.2	5.44483200319463	0.318457551694272
SPAC20H4.09__2.3	7.03627464516358	0.275075805477583
SPAC20H4.09__3.4	6.9677322971241	0.319096351991089
SPAC20H4.09__4.5	7.50777950395094	0.187436599349978
SPAC20H4.09__5.6	7.48246233886211	0.253336316187547
SPBC365.08c__2.3	7.29407100165474	0.220723187970444
SPAC16E8.11c__1.2	4.40902161368515	0.394047619047619
SPAC16E8.11c__2.3	6.9059391291611	0.202655687219947
SPAC16E8.11c__3.4	7.60968672796749	0.264075521955505
SPAC9.11__1.2	5.96123705470353	0.245685947747554
SPAC17G8.09__1.2	7.14912197148185	0.174514021670774
SPAC17G8.09__2.3	7.22041087755518	0.146328472222386
SPBC2G2.16__1.2	9.20071691279712	0.121260434235863
SPBC13G1.06c__1.2	10.0145213303411	0.107845260117813
SPAC323.03c__3.4	6.95469427216259	0.171683861847796
SPBC24C6.05__1.2	6.1992039006223	0.101480327347179
SPBC21.04__1.2	7.94404566914776	0.254396799796121
SPBC32F12.06__2.3	8.1008204570501	0.107530297265298
SPBC26H8.08c__1.2	6.10925492553342	0.573347510189615
SPBC29A3.14c__1.2	6.88292708667401	0.248832259730317
SPBC29A3.14c__2.3	7.2806211544908	0.261673140790703
SPBC29A3.14c__3.4	7.37780402808032	0.275066820538136
SPBC29A3.14c__4.5	7.16192007908294	0.361230950789531
SPBC29A3.14c__5.6	6.86845364205072	0.362067183415261
SPBC29A3.14c__6.7	6.67395208629257	0.155266465377384
SPBC29A3.14c__8.9	7.12886361892773	0.265426082027958
SPBC29A3.14c__9.1	7.44402668871427	0.270988767373959
SPBC29A3.14c__13.14	7.5084334351801	0.107204567254457
SPBC25H2.11c__3.4	7.4451967697577	0.174777461951567
SPBC1734.16c__1.2	6.50822705289472	0.223195920021527
SPCC962.01__1.2	6.78079967541697	0.346172785160228
SPBC1215.01__1.2	7.50036721547123	0.197069088279801
SPAC890.07c__2.3	9.12939307643738	0.172307678716759
SPAC890.07c__3.4	9.43071099184595	0.235976157436374
SPCC4G3.02__2.3	8.15810921593927	0.18100556868683
SPCC4G3.02__3.4	7.88098052564793	0.104332958389336
SPBC660.15__3.4	8.47056778338937	0.161457398255487
SPBC577.06c__1.2	6.56474897361525	0.110835108927251
SPBC577.06c__4.5	6.8382829448261	0.101247329771559
SPCC31H12.04c__1.2	6.51462896024729	0.312982438367238
SPBC1347.07__1.2	6.23714821379475	0.35527864013257
SPBC1347.07__2.3	7.55014763455421	0.256240353534086
SPBC1347.07__3.4	7.8974139232079	0.200874531073751
SPBC1347.07__4.5	7.9994061926352	0.266411178956646
SPBC577.09__1.2	6.75082950024304	0.267417441208551
SPBC577.09__2.3	6.50745037615698	0.229800743910294
SPBC577.09__3.4	6.87995961928642	0.230960422314579
SPBC577.09__4.5	6.88490108179213	0.285575478055127
SPBC577.09__5.6	6.88885390724555	0.350261657163338
SPAC3A11.06__2.3	6.56848844419881	0.25162177106182
SPAC3A11.06__3.4	5.84815639569381	0.112370600414079
SPAC3A11.06__9.1	6.73915646629497	0.353307579772706
SPAPB2B4.01c__2.3	6.5225858123123	0.170273628153945
SPBP23A10.04__2.3	5.89734878242224	0.209272540983607
SPBC530.13__3.4	8.0455784917221	0.108942103488462
SPBC530.13__4.5	7.53300420240672	0.282922254650303
SPAC15E1.06__1.2	8.96377450951793	0.168334210338903
SPBC1709.14__1.2	6.53535735968624	0.165000150970864
SPBC1709.14__3.4	6.54642302947511	0.176966494104113
SPAC16C9.01c__2.3	8.06517332002599	0.13279949877021
SPCC31H12.07__3.4	9.07089809468584	0.131716355114258
SPBC2D10.15c__1.2	7.15324428843175	0.164790362217035
SPBC2D10.15c__3.4	8.00579120820918	0.101499754198942
SPBC1709.02c__2.3	7.85541971776286	0.105351827946071
SPAC1565.08__1.2	7.95486406211114	0.140430475082224
SPAC23H4.18c__2.3	9.03456695062619	0.194488498441446
SPCC24B10.11c__2.3	8.53429591260612	0.206709706099442
SPBC27B12.10c__1.2	7.81006513307777	0.108903001539142
SPAC20H4.11c__1.2	7.1898776048501	0.216084397523923
SPCC1235.04c__1.2	7.69776254732961	0.290362783713563
SPCC1235.04c__2.3	7.27688886633199	0.20994777510777
SPBC776.18c__3.4	7.69297674227213	0.130587356475681
SPAC1805.05__2.3	9.55527882725897	0.200965192607356
SPAC1805.05__3.4	9.85666811178605	0.205146944887419
SPBC16D10.10__3.4	9.75553032076966	0.134925019261852
SPBC16D10.10__4.5	9.02599636912437	0.165032289622024
SPBC16D10.10__6.7	9.23163851996612	0.166609658060749
SPAP27G11.15__1.2	5.71114829732136	0.266579233648629
SPBC21C3.07c__1.2	7.16456886493269	0.268459745912501
SPBC21C3.07c__3.4	6.99033276201389	0.279574380421838
SPBC1718.05__3.4	6.0202273096526	0.361739926739927
SPBP35G2.11c__1.2	8.23554347467987	0.259899705047523
SPAC22G7.10__1.2	8.05871704421148	0.113925045691491
SPBC32F12.05c__1.2	8.15945096269138	0.181889759793205
SPAC17C9.08__1.2	8.55303921287255	0.373405416228228
SPAC17C9.08__2.3	8.15654161254226	0.11984771779667
SPBC25H2.18__1.2	6.83033957783819	0.292719021608734
SPBC25H2.18__2.3	8.44315407435855	0.297141933209882
SPCC306.05c__2.3	8.29629299185366	0.107808368652858
SPCC1020.11c__1.2	7.84660794092706	0.161502942781295
SPAC1751.04__1.2	8.59416782820927	0.230554837695554
SPAC1751.04__2.3	8.58741539445827	0.114707938028845
SPBC1604.10__3.4	8.98228584551366	0.143047053034164
SPBC17G9.02c__2.3	7.58193448950169	0.202928208017356
SPBC17G9.02c__3.4	8.10998401898837	0.203058575671978
SPAC3H5.06c__1.2	5.49157459772678	0.338367178641377
SPAC823.10c__1.2	6.81262047263694	0.126517542870743
SPAC8F11.05c__1.2	4.98410822045006	0.528952528952529
SPBC4B4.07c__1.2	7.73131247811307	0.189167361393193
SPBC4B4.07c__2.3	7.73558024562879	0.144955459412289
SPBC11B10.09__4.5	8.94463197856026	0.124241672331887
SPCC1322.09__2.3	8.53055633324406	0.197794284015152
SPBC577.12__1.2	7.54091754336082	0.125435434688389
SPAC22G7.02__1.2	5.92465115859617	0.295473242565094
SPAC22G7.02__2.3	7.11526927819812	0.375589479296755
SPAC22G7.02__3.4	7.44337900208764	0.175053564836226
SPAC22G7.02__5.6	7.63371135161401	0.101411955387033
SPAC22G7.02__6.7	7.45433513384673	0.130686560682394
SPBC16H5.03c__1.2	6.86399421714169	0.275967755682238
SPCC132.01c__1.2	6.68667170911275	0.111001693676256
SPCC895.06__1.2	8.31628625444043	0.116243070325275
SPAC5D6.04__2.3	7.69654955163257	0.128182481661673
SPAC1A6.09c__1.2	8.2990067954227	0.166547889572013
SPAC12G12.12__1.2	8.69789276904978	0.289388727499069
SPAC323.01c__1.2	7.25996398550822	0.179792570126944
SPCC18.18c__1.2	8.69214718226078	0.326699148099497
SPCC1183.10__1.2	6.63430188358553	0.156216110132115
SPAC1834.08__1.2	6.22536590889367	0.158838890755562
SPBC1539.06__1.2	10.4697128675341	0.227426553554555
SPCC24B10.17__1.2	8.7196424926467	0.160720495355803
SPCC24B10.17__2.3	9.65281743150209	0.283155842587724
SPCC1020.04c__1.2	9.91446051101773	0.157128800353575
SPAC32A11.01__1.2	7.40627216142586	0.334905458474692
SPCC1620.01c__2.3	9.41373850701828	0.15270155360461
SPBC887.04c__1.2	6.30651114549868	0.308944655275927
SPBC887.04c__2.3	7.26925336954576	0.24669385183922
SPAC1D4.14__1.2	5.65064187104967	0.10519297501845
SPBC8D2.09c__1.2	6.5563641779506	0.190892009857616
SPBC428.06c__2.3	5.60389089606698	0.255765618841547
SPBC428.06c__3.4	6.71560759088234	0.190611977942067
SPBC428.06c__4.5	7.79192803958691	0.179332004215401
SPCC16A11.16c__2.3	8.14860428463826	0.136183532240813
SPCC622.14__1.2	8.66814212810659	0.189941295417099
SPCC622.14__2.3	8.81276751148289	0.169648971422359
SPCC622.14__3.4	8.77799121112578	0.103456955625135
SPBC1709.17__2.3	8.74788428925823	0.226992625832521
SPAC343.05__2.3	9.69791681683949	0.15352537869365
SPAC7D4.10__3.4	8.72781462377575	0.128549519349909
SPAC4H3.04c__1.2	6.57007402157276	0.197000774135311
SPAC4H3.04c__2.3	6.52040809664657	0.37534823780765
SPAC144.08__1.2	5.82553293770437	0.398975041657665
SPCC320.09__2.3	7.77272019703125	0.106929901297791
SPAC4A8.07c__1.2	8.44145960952736	0.142971579955622
SPAC4A8.07c__2.3	8.35248796395692	0.132468411863817
SPBC776.07__1.2	9.68140571610943	0.354092748420734
SPBC582.04c__1.2	7.25849278598743	0.30440205162212
SPBC582.04c__2.3	7.38153044251082	0.214072669086134
SPBC582.04c__3.4	7.48341500497739	0.273685732044326
SPBC582.04c__4.5	8.06881048882323	0.184971162198615
SPBC582.04c__5.6	7.55286114981297	0.135587236153046
SPBC582.04c__7.8	8.31761616865936	0.215024671843805
SPBC582.04c__8.9	8.12610341050929	0.178815005243106
SPBC15D4.14__1.2	6.81278316900187	0.185600148843694
SPBP4H10.19c__1.2	7.05574212922371	0.257591103114092
SPAC1D4.02c__3.4	8.38905586230528	0.338602838534964
SPBC3D6.07__2.3	6.07337133266102	0.243484558859825
SPBC3D6.07__3.4	6.69662321106242	0.150276772484651
SPAC22H12.03__1.2	7.53985267342676	0.182214752980473
SPAC22F3.05c__2.3	5.73312776565181	0.241460330673905
SPAC22F3.05c__3.4	6.55457930950612	0.209392559753384
SPAC22F3.05c__4.5	5.86177712993932	0.387325906936572
SPAC22F3.05c__5.6	5.77135092530147	0.28854089467155
SPAC22F3.05c__6.7	6.08785180467258	0.237333699495563
SPCC306.09c__1.2	7.48537859803939	0.130384329226599
SPBC3F6.04c__1.2	7.88056127243854	0.188480553163255
SPAC1952.16__2.3	6.63267293222613	0.307270419214968
SPAC1952.16__3.4	7.1400635330873	0.268597716973355
SPAC1952.16__4.5	7.08000001061999	0.320378367327901
SPAC1952.16__6.7	7.42663343703826	0.108432347467173
SPAC1952.16__8.9	7.56327527980986	0.136114014555968
SPBC19C2.03__1.2	9.41197805222635	0.179466879598908
SPAC3F10.09__1.2	7.89901904817149	0.226605054268737
SPAC3F10.09__2.3	7.96431564109279	0.175906626066643
SPAC3F10.09__3.4	7.9685214731061	0.222199996655875
SPBC582.05c__2.3	6.62822151721146	0.253947244066695
SPAC18G6.05c__1.2	5.50641404522875	0.30556296996017
SPAC11H11.03c__1.2	5.94607064552147	0.280907683586255
SPAC11H11.03c__2.3	7.68342627566331	0.181772224241371
SPBC577.08c__1.2	8.62139537515695	0.164068987157473
SPCC645.07__1.2	6.33653370411533	0.306529532504506
SPBC887.07__1.2	6.03605880565262	0.285063012031854
SPBC887.07__2.3	8.06950690466439	0.278258498123566
SPCC777.10c__4.5	7.48151041395052	0.103167053065502
SPBC1271.12__2.3	8.33585157570201	0.291046686636449
SPBC1271.12__3.4	9.58602758630136	0.196000210162782
SPBC1271.12__5.6	10.1778360558006	0.370909084472195
SPBC1271.12__6.7	9.47549462137576	0.175512215413877
SPBC1271.12__7.8	9.49420885242522	0.14829419563726
SPBC409.12c__2.3	7.58003187931486	0.328232413022214
SPAC19A8.03__2.3	7.20662621960574	0.219932480784605
SPBC25B2.11__2.3	6.75915642618447	0.212899811368934
SPBC9B6.07__2.3	8.75717086405626	0.171062386332072
SPBC713.10__1.2	7.27037763686189	0.324018823003261
SPCC290.02__1.2	8.46278221259205	0.161829595964907
SPCC1902.02__1.2	5.83304822693547	0.124407463284041
SPAC16.04__1.2	6.6284196618973	0.475622168030983
SPAC3F10.17__1.2	7.59712132615363	0.246530279793923
SPBC1604.17c__1.2	5.34589970834736	0.233927208610753
SPBC16H5.13__2.3	6.37710108384261	0.173788703734257
SPBC16H5.13__3.4	6.10778555790843	0.343414600047468
SPAC1002.07c__1.2	8.50813053619897	0.229361809797445
SPAC1002.07c__3.4	9.38408628344816	0.108541260490353
SPAC13C5.06c__1.2	6.89944808532403	0.224650846405674
SPBC2G2.01c__1.2	5.19305538288808	0.394003888075034
SPCC553.06__1.2	9.92305896460207	0.112924917632098
SPCC553.06__2.3	9.88019054275779	0.148958906612254
SPAC6F12.12__3.4	7.6491732914895	0.170845891258433
SPCC584.05__1.2	6.37660135251897	0.426669627373853
SPCC584.05__2.3	6.94392555823008	0.399900092200176
SPCC895.09c__1.2	5.49504094814829	0.224004071399601
SPCC895.09c__2.3	5.82590219317312	0.266921110745291
SPCC895.09c__3.4	6.08415113008902	0.127278334762464
SPBC1778.05c__1.2	6.71246365328401	0.449730073847721
SPAC222.07c__2.3	6.00220492992925	0.312681005068077
SPAC222.07c__3.4	6.72137848705192	0.296402616086434
SPAC13G7.07__4.5	7.55582413625535	0.210427445547114
SPCC548.03c__1.2	6.91232164837394	0.215703646930466
SPCC548.03c__3.4	7.13042564037832	0.179731048373864
SPBC4F6.08c__2.3	7.81311061944457	0.226975799403007
SPBC20F10.06__1.2	7.70421825329933	0.193390121062905
SPBC20F10.06__2.3	7.52325223613514	0.168194741356522
SPBC56F2.10c__1.2	7.75421761088758	0.118833902022321
SPAC8C9.15c__1.2	5.79305807728522	0.222758701622432
SPAC8C9.15c__2.3	7.60168009315249	0.311140024118921
SPAC8C9.15c__3.4	8.20568854119309	0.129701565104116
SPBC660.14__1.2	6.10550066363247	0.174218963551957
SPBC887.18c__3.4	7.85776895838884	0.115521472251597
SPBC29A3.05__1.2	7.42198300620529	0.11942606270015
SPBC29A3.05__3.4	7.30102311948566	0.196059398368662
SPAC23A1.03__1.2	8.73559853414548	0.190208320648873
SPAC14C4.14__1.2	10.0276019678408	0.117533874431073
SPAC23H3.03c__1.2	7.04548237092757	0.174155116896069
SPAC23H3.03c__2.3	6.85021165113058	0.220650623275266
SPAC30.03c__1.2	6.99390296142751	0.291867107095351
SPAC30.03c__2.3	8.28341034282639	0.232283898989586
SPAC30.03c__4.5	8.15307395297076	0.124168678781717
SPCC1259.06__1.2	6.47178739363322	0.277554604984478
SPCC1795.03__1.2	8.81226504872689	0.184220347129095
SPAC26A3.06__2.3	7.53634661735508	0.312098191482732
SPBC1709.07__1.2	6.0370976160077	0.226387409228314
SPAC18G6.03__1.2	9.01306243004498	0.188720159205893
SPBC1703.03c__1.2	7.15544241412729	0.203565157835525
SPAC767.01c__1.2	8.83997455428416	0.199979790002367
SPBC725.16__1.2	7.24018868419933	0.271114370199048
SPAC23C4.09c__2.3	9.34098768757485	0.215731630524386
SPBC2F12.12c__1.2	6.82703996113923	0.229467771447542
SPBC2F12.12c__4.5	6.66881210056649	0.283243281989022
SPAC22H10.04__1.2	8.47206097421345	0.15277560853088
SPBC3B9.14c__1.2	7.70955744236393	0.120204942896819
SPBC36.12c__1.2	7.93969732761295	0.282838535493034
SPBC36.12c__2.3	7.64511243662962	0.261371357930618
SPAC4G9.04c__1.2	7.84461497225558	0.254371277220038
SPCC330.20__1.2	6.05179453927176	0.396594387524029
SPCC330.20__2.3	8.30691130794687	0.173637605335741
SPAC7D4.02c__1.2	7.41573712019885	0.167326070163369
SPAC7D4.02c__2.3	7.86477017602158	0.285288306948003
SPCC285.08__2.3	9.06058999497244	0.214150940914809
SPCC1235.09__1.2	8.02003274311567	0.104754017147425
SPCC1235.09__2.3	8.08063668290587	0.142695465709975
SPCC1235.09__3.4	8.03742053585498	0.107979774742035
SPBP16F5.02__1.2	7.1967264435254	0.360829613419252
SPBP16F5.02__2.3	7.21038531192456	0.208209032249955
SPBC16D10.02__1.2	7.36675317604338	0.242544665933958
SPBC24C6.13__1.2	7.05377529492433	0.379800081346857
SPBC365.10__1.2	7.54190292254992	0.151032637294969
SPCC1795.02c__1.2	7.75029252816811	0.242790543861968
SPAC9G1.09__1.2	6.29474791469521	0.158124250593286
SPBC660.16__2.3	9.44453853686362	0.362216934775919
SPCC14G10.04__1.2	9.11307459734617	0.126162125684033
SPBC3D6.06c__1.2	10.1323477107292	0.269861303906321
SPCC965.03__1.2	8.2110481520578	0.217811664318511
SPAC20H4.05c__1.2	6.77316012637728	0.145737508827703
SPAC20H4.05c__5.6	7.69708485174987	0.139766057554223
SPAC1B3.02c__2.3	8.37279729503642	0.20762055500527
SPAC1B3.02c__3.4	9.10387381003533	0.120200995985885
SPBC1711.04__1.2	7.58977735456605	0.224138403416812
SPBC3B8.05__1.2	7.14176124191508	0.150901156129079
SPAC10F6.05c__2.3	8.26968704025152	0.113637169025686
SPBC577.13__2.3	7.52919804980961	0.125990232564467
SPAC1782.12c__1.2	7.81065211671085	0.279833345429743
SPAC1782.12c__2.3	7.69517313153178	0.112651944729185
SPAC1782.12c__3.4	5.42079706227278	0.334346687794964
SPAC1D4.06c__2.3	7.98132511979242	0.344092420579165
SPCC550.02c__2.3	7.21168484600976	0.239529925509718
SPAC57A7.10c__1.2	6.68290992432551	0.22345766042895
SPBC646.09c__1.2	7.69579878275933	0.127835033287712
SPAPJ760.02c__1.2	6.7403318635581	0.347133590278217
SPCC63.08c__1.2	7.09982820100705	0.183368132424416
SPAC589.12__1.2	7.83393837543364	0.402785203278694
SPCC645.13__1.2	7.07285957083829	0.205564760268368
SPBC14F5.06__1.2	6.74955954156842	0.211964413274897
SPAC2H10.02c__1.2	8.25118327557925	0.321731165535535
SPAC27E2.01__1.2	6.63809488967107	0.137765774014729
SPAC13G6.11c__1.2	8.00528217624993	0.209163932439738
SPAC1071.02__1.2	6.02082904570377	0.44602849641616
SPAC26H5.02c__4.5	7.06247626133121	0.268713866548513
SPBC83.07__1.2	7.17862717827601	0.128944131142486
SPBC2D10.07c__1.2	8.82657414785972	0.169826222612376
SPBC2D10.07c__2.3	8.6113268502255	0.241094930135505
SPBC36B7.09__1.2	6.1598108852782	0.296470437860113
SPCPB16A4.02c__1.2	8.27465292646582	0.277088475392425
SPCPB16A4.02c__2.3	8.38620884278294	0.160243533414845
SPCPB16A4.02c__3.4	7.7591379754636	0.228420119626463
SPAC20G8.08c__1.2	6.59019248545421	0.122905059309849
SPAC20G8.08c__3.4	6.56918849988768	0.111729809522679
SPAC20G8.08c__4.5	6.70606213562213	0.106499125604437
SPAC1D4.03c__1.2	6.76366268194693	0.140891060045968
SPBC776.05__2.3	7.21549227396037	0.219120404919931
SPBC776.05__3.4	7.64815967981518	0.182541270510086
SPBC776.05__4.5	7.54512256264575	0.124698023954277
SPBC776.05__5.6	7.636255153001	0.169182171252536
SPBC776.05__6.7	7.39303292600761	0.127848341160084
SPBC16E9.02c__1.2	8.76106762613126	0.116014779893757
SPBC16E9.02c__2.3	8.3437117233116	0.149836363592617
SPBC776.02c__1.2	10.0232609619542	0.13731668186889
SPBC582.09__1.2	9.99158125409392	0.11637366968968
SPBC8D2.02c__3.4	9.47957407188076	0.100065091069539
SPAC3G9.16c__1.2	5.98769798060176	0.395240968636916
SPCC1450.12__1.2	7.46376829077592	0.269060533624562
SPCC1450.12__2.3	6.51001098556826	0.393804711326954
SPCC1450.12__3.4	7.4206640239821	0.141026760557081
SPAC637.04__1.2	6.76155354527215	0.118201795739739
SPAC637.04__2.3	6.8327463276579	0.180165021247804
SPAC16A10.02__1.2	6.7382637051516	0.583465137886634
SPBC32H8.05__1.2	6.98932221882288	0.340697328760336
SPAC23A1.06c__3.4	8.21703889574031	0.139421330753893
SPBCPT2R1.04c__1.2	6.14848590674034	0.236741250317498
SPBC725.12__1.2	6.11096923228485	0.270121680792457
SPBC725.12__2.3	5.68653495190973	0.349481649269737
SPAC57A7.15c__1.2	7.11872258070205	0.115878331322406
SPAC19B12.12c__1.2	7.72111454957251	0.227581434787439
SPAC19B12.12c__2.3	7.74173710583004	0.139270149088389
SPBC36.09__2.3	7.57841938410137	0.115435828219834
SPAC3C7.07c__1.2	7.35752042735304	0.175213513880845
SPAC3C7.07c__2.3	7.07216109380184	0.153446633804175
SPAC3C7.07c__3.4	7.37760627628148	0.193422795640082
SPAC3C7.07c__4.5	7.40520454637859	0.245962470699763
SPAC3C7.07c__6.7	7.95233771076407	0.146095884766347
SPCC18B5.11c__1.2	7.70404031170555	0.21871969747203
SPCC18B5.11c__3.4	7.77019163495161	0.229400509070849
SPCC18B5.11c__4.5	8.52513736537465	0.345082414268266
SPCC18B5.11c__5.6	8.25159971415503	0.146538004017802
SPCC18B5.11c__6.7	8.07400477568653	0.227278022567878
SPBC336.06c__1.2	7.94624493634182	0.197576340588744
SPAC6G9.01c__2.3	8.77092979190134	0.13378534003943
SPAC4G8.08__1.2	7.40891368268457	0.182313607122613
SPAC4G8.08__2.3	8.08067265607508	0.111010965466707
SPAC23C11.10__1.2	6.56638370545545	0.218652045770731
SPAC23C11.10__2.3	6.22149938842401	0.262822931785196
SPAC23C11.10__3.4	6.27019810090759	0.23436690815706
SPBC21C3.05__1.2	7.33662677633647	0.257036446523441
SPAC17G6.16c__1.2	6.73209223678928	0.28694768022612
SPAC17G6.16c__5.6	7.61157144174162	0.248271185969601
SPBC1105.10__1.2	4.92859256425569	0.472787212787213
SPAC4F10.15c__1.2	7.40796983239038	0.121371919026221
SPBC21B10.09__1.2	7.72412950335104	0.359774100567178
SPBC21B10.09__2.3	8.1621054529434	0.294474937600864
SPBC21B10.09__3.4	7.93831308006322	0.280351013527476
SPBC13G1.03c__1.2	7.03164531446422	0.153987901121802
SPAC56E4.04c__1.2	4.78715327983376	0.282602056179292
SPAC23H3.02c__2.3	7.2903130101328	0.270351707116413
SPAC11H11.01__1.2	6.05923060995215	0.364756266103554
SPAC11E3.09__1.2	7.78327875127915	0.22329724310131
SPBC18E5.11c__1.2	7.62402675487227	0.209266518628513
SPAC13F5.02c__1.2	8.24887200986896	0.125761753473403
SPCP1E11.04c__1.2	7.8650710477537	0.197237652414174
SPAC19B12.05c__1.2	7.97037949558775	0.103860714349378
SPAC19B12.05c__4.5	8.85591115001791	0.143262917032551
SPBC1703.02__1.2	6.59456745845859	0.283838218061235
SPBC776.14__1.2	7.4587325871854	0.103609100365526
SPBC776.14__8.9	7.47109776647621	0.148975734086116
SPBC776.14__9.1	7.8500834985025	0.16296527698871
SPAC16A10.08c__1.2	6.19428372322797	0.203537726005443
SPAC17A5.07c__3.4	7.92042667270609	0.246765151091837
SPAC17A5.07c__4.5	7.55218350164496	0.135476329911829
SPAC17A5.13__2.3	8.42743612776212	0.235334030758514
SPAC664.02c__1.2	7.52523717756279	0.178216260110606
SPBC17G9.08c__1.2	8.21667046408529	0.121510568114101
SPBC17G9.08c__2.3	8.60408531924016	0.141671659135782
SPBC17G9.08c__3.4	7.82764398393356	0.127378993314647
SPBC17G9.08c__4.5	7.99976115809537	0.198817634218534
SPBC8D2.13__3.4	6.67276148757494	0.280691965403391
SPCC548.04__1.2	6.85196833911854	0.219332209688535
SPCC548.04__2.3	8.74622188910515	0.221617477161728
SPCC548.04__3.4	8.48991908271883	0.101894374385741
SPBC1703.15c__1.2	7.39543709220969	0.145560382096522
SPBC1703.15c__2.3	7.80749064698625	0.184714494090752
SPBC1703.15c__3.4	8.08031166047459	0.117664221978062
SPAC4H3.05__1.2	5.51448101726766	0.236481309969782
SPAC3H5.13__1.2	6.48727642683473	0.333010654693103
SPAC4D7.04c__1.2	8.38944648960594	0.368748672720281
SPBC1105.08__1.2	8.2383937214008	0.215747761445014
SPAC23C4.08__2.3	9.3798092404735	0.194025397706951
SPBC530.04__1.2	7.14724919459086	0.256849947260947
SPBC16G5.15c__1.2	7.71784279987739	0.108515318434947
SPAC1B1.01__1.2	8.88895781358153	0.242741166313876
SPAC17C9.12__2.3	9.1848263132434	0.164730270610171
SPBC28F2.09__2.3	8.48964764110133	0.184070922274046
SPAP27G11.06c__1.2	8.63123073308456	0.138510717311139
SPAP27G11.06c__2.3	8.80491576170856	0.101014533845
SPBC1A4.03c__1.2	6.50055542004805	0.170454545454545
SPCC417.09c__3.4	5.92025291501908	0.183742792295424
SPBP8B7.01c__2.3	7.49242765808583	0.134028201257117
SPAC29E6.03c__1.2	6.50011736443621	0.130199945390116
SPAC1B3.05__1.2	7.25767316808016	0.349991425288539
SPAC1B3.05__2.3	8.03531256483008	0.25826182686174
SPAC1B3.05__3.4	8.38726807973096	0.218525990883599
SPBCPT2R1.01c__1.2	5.6410555762984	0.218858161617129
SPBC11G11.03__1.2	9.88273280645584	0.117419530156924
SPBC83.08__1.2	6.91579908152947	0.272525162506015
SPBC17D1.07c__1.2	4.91877519279936	0.37645630633052
SPBC17D1.07c__5.6	5.88650106883442	0.127255249926057
SPBC211.05__2.3	5.84214103144996	0.135327901675462
SPBC16A3.01__1.2	7.79477982463916	0.225615590232717
SPCC338.08__1.2	7.82443273840401	0.126861440584542
SPAC16E8.08__1.2	7.04825019353935	0.152824839517104
SPAC139.03__1.2	6.98127639793018	0.121472981356757
SPBC6B1.09c__5.6	6.98722474408708	0.259401583867998
SPBC16E9.15__2.3	9.39788760091474	0.101225138731429
SPBC16E9.15__3.4	8.76660107218102	0.246542785640172
SPAC1296.04__1.2	7.25701499995054	0.184512054007242
SPAC1296.04__2.3	8.13551378274017	0.193065213036473
SPAC1296.04__3.4	8.08195964141974	0.149199730405826
SPCC1620.11__1.2	7.66762811928001	0.132888146271192
SPCC663.15c__1.2	7.9446158326253	0.378707461865625
SPAC14C4.02c__2.3	6.83876294470123	0.145551212888546
SPBC902.05c__2.3	9.14896921654589	0.129310631034032
SPBC776.06c__1.2	6.69021532930419	0.204301580772169
SPBC15C4.02__2.3	8.60098423938448	0.147960273749344
SPAC6F12.08c__2.3	7.09560440815777	0.299982933932044
SPAC6F12.08c__3.4	7.07689704402077	0.307690929212468
SPAC6F12.08c__4.5	7.49554109501784	0.423501019799947
SPAC664.10__1.2	4.17847331354862	0.484653758939473
SPBC3B9.15c__1.2	6.55936935289725	0.180024345075167
SPAC9.06c__2.3	8.34688983684238	0.14985926306319
SPAC9.06c__3.4	8.41728809537994	0.124893540758667
SPAC9.06c__5.6	7.97408957472173	0.17939163784917
SPBC27B12.01c__2.3	6.44589169550033	0.339957124288922
SPBC31F10.15c__1.2	8.49915717649094	0.123354671285837
SPBC25H2.02__1.2	7.11383303761636	0.50149390839046
SPCC736.11__1.2	7.06559827800035	0.259398253662147
SPAC26A3.10__2.3	7.99462160902524	0.168079923431787
SPAC11E3.04c__1.2	6.50385816582566	0.177197092851384
SPAC11E3.04c__2.3	10.2545255277427	0.140705916272198
SPBC409.13__1.2	7.96201288053333	0.164133008926238
SPBC12D12.05c__1.2	7.60331253615944	0.290995193065021
SPCC1840.04__5.6	8.11936650047012	0.16069258348115
SPBC354.14c__2.3	8.37973475909254	0.223661770301621
SPBC354.14c__4.5	8.72584230665978	0.130764653335548
SPBC3B9.17__1.2	7.85450013125415	0.141394417589711
SPCC794.02__3.4	7.42062756487673	0.255370056078305
SPAC3A11.13__1.2	7.08896366575146	0.478684775599476
SPAC3A11.13__2.3	9.47863326887745	0.214873613015508
SPAC3A11.13__3.4	9.12626394016126	0.178984824285658
SPBC409.15__1.2	9.21665499695148	0.124048718742484
SPCC1259.12c__2.3	7.93577641330669	0.237257949565285
SPBP23A10.12__1.2	7.45500217609601	0.101597101738178
SPBC3B9.18c__1.2	10.0431033991884	0.169583295299888
SPBC1703.10__1.2	6.96901671462729	0.305341948564142
SPAC9G1.05__3.4	8.94290735301909	0.175642352146797
SPAC9G1.05__5.6	8.38897858104893	0.251283830665109
SPCC576.05__2.3	5.57805087082536	0.498560101504347
SPCC576.05__3.4	7.23223326503888	0.194281418324219
SPBC24C6.02__1.2	5.09559716651514	0.433548254813922
SPBC16G5.16__1.2	7.44590160398401	0.244501099078661
SPBC16G5.16__2.3	7.47828340126033	0.317570552053311
SPCC330.10__1.2	4.63318409922274	0.415055532702592
SPBC23E6.03c__1.2	6.44533190373775	0.376366476366476
SPBC3B9.05__2.3	8.47567416358883	0.174767835887457
SPAC18B11.10__1.2	7.38714422220957	0.120041363735029
SPBC16C6.05__1.2	6.9868955879507	0.353587294389001
SPBC8D2.14c__1.2	8.32383361071903	0.172994508517066
SPBC11C11.03__2.3	7.28242624087501	0.28291787253446
SPAC823.03__1.2	7.72809047687094	0.232598078101308
SPAC6C3.09__3.4	8.83811337294224	0.256871107033722
SPAC6C3.09__4.5	8.24973429972494	0.264035806836987
SPAC1039.05c__1.2	7.17557205315368	0.258253285095861
SPAC6F6.11c__3.4	8.76508247702781	0.137452947906741
SPAC23H3.14__2.3	7.78402368812994	0.194219195868445
SPAC167.01__1.2	7.49952658687487	0.179452800961631
SPBC18H10.09__2.3	5.33121268235036	0.358763655597523
SPCC338.15__3.4	9.72479866876956	0.22858238876753
SPCC1620.12c__1.2	6.07975156214254	0.408169120109857
SPAC4D7.08c__1.2	7.16235771611904	0.274666797310958
SPBC4.04c__1.2	7.60102400815798	0.300316118308654
SPAP27G11.05c__3.4	6.94457509015792	0.102762473953773
SPAC3A12.14__1.2	8.59085288109496	0.440905763624896
SPBC800.09__2.3	8.81346971598166	0.2315129309716
SPBC800.09__3.4	8.76376648006319	0.152752245119991
SPAC6F6.03c__1.2	9.75632593727775	0.109819551836686
SPBC337.05c__3.4	9.54293531759605	0.114187489221804
SPAC17H9.17c__1.2	6.70395605924678	0.142815059626703
SPAC17H9.17c__2.3	7.17482512960887	0.374115606904906
SPCC364.05__3.4	6.15632598716783	0.171350864037438
SPCC364.05__4.5	6.16118178053848	0.296483751762756
SPBC115.01c__1.2	6.15819712974388	0.335927319509657
SPAC3A11.09__1.2	6.81964354939428	0.255197904861936
SPAC15A10.10__1.2	6.43196984483238	0.145203410420258
SPAC15A10.10__2.3	6.50731537107739	0.39970323023961
SPAC15A10.10__4.5	6.6658879245551	0.380154798374245
SPAC15A10.10__5.6	6.31119576704712	0.116215388703705
SPAPB1E7.02c__2.3	7.1818365057037	0.128147222216464
SPAC11E3.10__2.3	9.80877962650483	0.150818632972995
SPCC16A11.03c__1.2	6.66384701837523	0.334460045686522
SPBC21D10.09c__1.2	5.91788653540367	0.23261712889689
SPCP1E11.10__2.3	7.4945371820998	0.150762594693599
SPCC330.02__1.2	5.37890258421603	0.456124757595346
SPBC1711.03__3.4	9.28731550708837	0.190799855397573
SPCC1020.13c__1.2	6.78759339662798	0.279959938732887
SPCC1020.13c__3.4	7.41884538392682	0.318672813539216
SPBC13E7.10c__2.3	7.36313317895207	0.274085727687134
SPAC6F6.08c__2.3	6.96734730544261	0.202673772871304
SPAC6F6.08c__3.4	7.0939330141905	0.244985678136288
SPCC1753.01c__1.2	8.02052691056081	0.302257250042264
SPACUNK4.13c__2.3	6.42214812735871	0.266028930903251
SPBC36B7.03__1.2	7.74350726502134	0.280119387895997
SPBC36B7.03__2.3	8.14247264679951	0.18755654649906
SPCC1020.03__1.2	7.58159135212491	0.240994498443761
SPCC1020.03__2.3	7.47145880116342	0.142653423885126
SPCC1020.03__3.4	8.5569714559458	0.134894225732463
SPAC20G4.04c__2.3	6.61526492982348	0.281472128694351
SPAC20G4.04c__3.4	6.64035751108091	0.237603884095112
SPBC20F10.09__2.3	9.41552207959541	0.11469097709259
SPBC19C7.10__1.2	6.20195067998656	0.146145546654804
SPBC19C7.10__2.3	8.72983165123241	0.223639377070706
SPBC19C7.10__3.4	9.22397945250627	0.240953256388906
SPBC19C7.10__4.5	9.57782105724463	0.200207390368201
SPAC32A11.04c__1.2	7.36036010449609	0.178753753927527
SPAC6G9.03c__2.3	7.60714466949041	0.130309747655204
SPBC12D12.09__1.2	6.38729023049313	0.30975620188195
SPBC12D12.09__2.3	6.50878189472794	0.398583568107378
SPBC12D12.09__3.4	6.86651299906159	0.40353644210138
SPBC12D12.09__4.5	7.56435744935472	0.2368004497684
SPBC12D12.09__5.6	7.07626137076904	0.426019702553294
SPBC12D12.09__6.7	7.05460588831144	0.258379557703044
SPAC4A8.14__1.2	9.48498464664491	0.105622720620392
SPAC630.11__2.3	8.08757709850477	0.254615983788305
SPAC3H1.05__1.2	5.63957177655367	0.398446551890516
SPBC887.02__1.2	6.22663503459864	0.319697855040985
SPAC17G8.04c__2.3	10.2720828905517	0.128136154431943
SPAC31A2.15c__1.2	7.12714922203772	0.117081955630894
SPAC31A2.15c__2.3	7.07580285447716	0.1108730696441
SPAC31A2.15c__3.4	7.88164487295535	0.334000253875963
SPAC22E12.17c__1.2	8.35053290905901	0.188163508215261
SPBC3H7.15__1.2	10.1709646343635	0.199346677291956
SPCC553.03__1.2	6.42716642843071	0.258931575176675
SPBC21.06c__1.2	4.8759108273124	0.393459836142763
SPBC21.06c__3.4	5.7638027222361	0.286593229815672
SPBC21.06c__6.7	6.78606791295706	0.366749753961085
SPBC21.06c__10.11	7.14090724244468	0.10616411643354
SPAC4F8.01__2.3	9.28661723074901	0.163897341701107
SPAC1F12.09__1.2	6.70783454706628	0.188999027378267
SPAC1F12.09__2.3	7.60553974512687	0.297416983623642
SPBC26H8.14c__1.2	8.43663434907767	0.145436412630882
SPAC4G8.02c__1.2	10.4136445538198	0.147442088838712
SPAC13A11.04c__2.3	7.70083477279036	0.178246549326411
SPAC13A11.04c__3.4	7.60877042660524	0.227205691320932
SPBC31E1.01c__1.2	6.31752086542803	0.115110504994898
SPCC1906.01__1.2	9.97702792592942	0.184183912748825
SPAC1687.18c__1.2	8.03777384472738	0.284253061506682
SPAC1687.18c__2.3	7.87919779061797	0.348801654097179
SPAC1687.18c__3.4	8.14305525233459	0.168741314131389
SPAC9G1.04__1.2	6.06964354939427	0.381400029483033
SPAC9G1.04__2.3	8.13271789770726	0.167132536946568
SPBP8B7.16c__2.3	10.4852511101421	0.217453315328325
SPAC16.02c__9.1	10.7162203670891	0.101311885986411
SPBC3E7.05c__1.2	6.79559365321452	0.471442691957733
SPAC343.01c__1.2	7.19328124643704	0.207864192879552
SPBC36B7.06c__2.3	5.19525186251326	0.448124098124098
SPAC29E6.08__1.2	11.1243056684508	0.386394322068484
SPAC29E6.08__2.3	11.39941119451	0.396000772291341
SPAC29E6.08__3.4	11.3378112257792	0.205126770678499
SPCC4B3.02c__1.2	6.70108019399416	0.301014758942254
SPCC4B3.02c__2.3	8.00609009749911	0.203596788538737
SPCC4B3.02c__3.4	8.15301481451334	0.266808055205456
SPCC1259.04__1.2	8.47253660369944	0.13093893070117
SPAC4F10.14c__1.2	9.79748231997643	0.306453414089028
SPBC1711.10c__2.3	7.16248964538601	0.300557685192744
SPAC26F1.08c__1.2	5.26079759103479	0.28133630364514
SPAC1805.07c__1.2	6.96642109954879	0.254271074683143
SPBC2G2.06c__1.2	5.35712275883306	0.210188492063492
SPBC2G2.06c__2.3	7.39684654825197	0.101189655522944
SPBC2G2.06c__3.4	7.11721017403652	0.255277727073071
SPBC2G2.06c__5.6	7.71608526348857	0.247754626077235
SPAC30.02c__1.2	8.09677261918554	0.100319085142696
SPCC63.03__4.5	4.4568108627559	0.345684984520124
SPAC25H1.10c__1.2	9.44006401946529	0.293325188707869
SPBC17D11.01__1.2	7.58725445814002	0.247556790140356
SPBC17D11.01__2.3	7.76226399872566	0.237670588418096
SPBC14F5.07__3.4	6.9020981805841	0.121244148078209
SPCC162.06c__3.4	8.40834931344298	0.156079941994757
SPCC24B10.14c__2.3	5.556087579638	0.263
SPAC18G6.04c__1.2	7.58320500614164	0.298603379724875
SPAC8C9.11__1.2	8.11307646091641	0.174117930533198
SPAC8C9.19__1.2	4.58778387636958	0.277046203213994
SPBC3B9.22c__1.2	7.7268870897501	0.187014673389219
SPBC21B10.12__1.2	7.00904302313841	0.335080850413901
SPAC17G8.11c__1.2	5.63172604403578	0.324808184143222
SPAC56F8.05c__2.3	9.51309832036101	0.13620847797804
SPBC16G5.07c__1.2	7.65007543529087	0.109101267028299
SPBC17D11.08__2.3	8.09978872446597	0.31494179819084
SPBC17D11.08__3.4	8.0009564371518	0.219434935116244
SPBC17D11.08__4.5	8.27015577470997	0.236082219181737
SPAC890.03__1.2	5.13275729926117	0.515240075240075
SPAC890.03__2.3	7.12738384518667	0.277769136367267
SPAC890.03__3.4	7.46123939678268	0.189410806303445
SPBC19G7.03c__1.2	9.31650750912749	0.152132508897933
SPAC144.14__1.2	7.55309592744076	0.183316918042376
SPAC630.06c__1.2	6.80463871349458	0.251990458126873
SPAC630.06c__2.3	8.50583860555616	0.161014226399413
SPCC736.08__1.2	7.50186939447214	0.262772839199016
SPBC839.14c__1.2	6.82164136842012	0.277257256872045
SPAC25H1.03__1.2	6.15065652434464	0.128710462287105
SPAC6B12.13__1.2	8.42327657186917	0.138085100105018
SPBC902.04__1.2	5.44621048498069	0.321145438458565
SPBC902.04__2.3	6.72850129262213	0.13341082727685
SPBC902.04__3.4	8.05904726148681	0.143170789735976
SPBC11C11.02__1.2	7.70697005551092	0.160568617255321
SPBC11C11.02__2.3	7.52710377130489	0.157628594561138
SPBC2F12.17__1.2	9.06247885024837	0.171083554893412
SPAC732.01__1.2	6.39749290624307	0.299226377487247
SPAC732.01__2.3	8.89673887991911	0.365250472924496
SPBC25B2.06c__1.2	7.81897503540195	0.211323870389959
SPAC13A11.01c__1.2	7.79918517314989	0.31619859921217
SPBC19G7.14c__1.2	8.59045816691703	0.147555559435893
SPBC19G7.14c__2.3	8.67177202880568	0.12038271543825
SPBC3B8.08__1.2	6.98127608216186	0.106622882004885
SPBC2G2.08__1.2	7.38962122252745	0.354865439962786
SPAC959.09c__2.3	6.02208829339175	0.181452800135002
SPAC959.09c__5.6	6.34604363653794	0.172143517402138
SPCC757.15__2.3	8.68788998945498	0.192042927841605
SPACUNK4.15__1.2	6.48102228221689	0.118296233680849
SPCC1739.01__1.2	9.10924889453571	0.123545757868025
SPAC1556.07__1.2	9.99300689244197	0.109833747097084
SPAC1556.04c__1.2	9.99697577417312	0.114573751294864
SPAC1556.04c__2.3	10.3152787451754	0.255056937995356
SPAC1556.04c__4.5	9.73589192889681	0.110401793569556
SPAC1250.05__1.2	10.0582789103024	0.116042165677853
SPAC1786.01c__1.2	8.12914922287626	0.14501759312635
SPAC1786.01c__2.3	8.93584860454597	0.162076493735657
SPCC16C4.18c__1.2	8.43313814372319	0.174950676883175
SPBC26H8.07c__1.2	6.84701944933172	0.112907116239603
SPBC26H8.07c__3.4	10.5325127224023	0.114843265536064
SPAC16E8.02__1.2	7.12191704233097	0.268373774041276
SPAC16E8.02__2.3	7.05514351048015	0.260406170728433
SPAPB17E12.02__1.2	7.72111454957251	0.227581434787439
SPAPB17E12.02__2.3	7.74173710583004	0.139270149088389
SPBPJ4664.01__1.2	7.55511813708347	0.106011948606926
SPBC21B10.11__1.2	6.66263894563548	0.177993052880137
SPAC16A10.03c__3.4	6.67012527424032	0.35712973662902
SPBP8B7.31__1.2	7.86048707160134	0.142882653717846
SPCP31B10.04__1.2	8.34374756221123	0.143403809374021
SPAC9.05__1.2	6.87720637514505	0.272608582063066
SPAC9.05__2.3	7.21918365809177	0.131471497409254
SPAC16E8.09__1.2	6.66870975258141	0.321971209096958
SPCC825.05c__2.3	6.79036755045741	0.228264041965607
SPCC825.05c__3.4	7.30773300957859	0.166485135037304
SPCC1672.04c__1.2	7.5379601512489	0.191538510059188
SPBC336.14c__2.3	8.02430110401275	0.280123878283868
SPBC336.14c__3.4	7.7917654223133	0.14712218605346
SPBC336.14c__5.6	7.67870661397383	0.388857055462759
SPBC336.14c__6.7	7.99242414372165	0.1707995815872
SPBC336.14c__7.8	7.78299624689525	0.306046644389221
SPBC336.14c__9.1	8.22808214885169	0.115531708070467
SPAC15E1.08__4.5	9.06320202538551	0.104972364283182
SPAC5D6.05__2.3	8.94415861862422	0.107969865990419
SPAC23H4.21__1.2	7.19751321321343	0.238698242907901
SPAC2C4.06c__1.2	6.32934729412262	0.179980994068259
SPAC2C4.06c__2.3	6.52737974530087	0.220166130359732
SPCC18B5.06__1.2	6.62764304301329	0.266679940128216
SPCC18B5.06__2.3	7.27510511297857	0.2987583269242
SPCC18B5.06__3.4	7.66642524902182	0.168284831538249
SPBC19G7.17__2.3	7.28226643802539	0.30730832122223
SPBC19G7.17__4.5	9.02893348696957	0.135655353806489
SPAC26H5.03__1.2	6.06470450730507	0.244817264263368
SPAC26H5.03__2.3	6.62215919797823	0.153016628081107
SPCC830.02__1.2	6.33878412203158	0.317464071564348
SPAC222.03c__1.2	9.66611645494292	0.127021646495696
SPBC16H5.04__1.2	7.52783950254639	0.139987862571017
SPAC23H4.08__2.3	8.25967620034281	0.162331008430619
SPBC2D10.13__1.2	5.95221428016568	0.323765719888067
SPCC1672.10__1.2	6.24114661107828	0.341294328106914
SPCC1672.10__2.3	8.14260136605599	0.274126677581976
SPCC1450.15__1.2	7.32075823110194	0.556747452975582
SPAP8A3.10__1.2	8.77591981699959	0.168308247411867
SPAC3C7.03c__1.2	6.19662086598721	0.266904453384934
SPBP35G2.05c__3.4	8.60328153550643	0.12925122411571
SPBC19F5.04__1.2	9.9539602906766	0.147032477189206
SPAC1783.02c__1.2	6.86684434306901	0.368222290840153
SPAC2F3.18c__1.2	9.56452243775109	0.144627184570692
SPAC2F3.18c__2.3	10.4108092737882	0.15405294863365
SPAC23C4.02__2.3	7.09164859637813	0.265244411060775
SPAC23C4.02__3.4	6.60226160343863	0.173719489029723
SPAC23C4.02__4.5	6.56204226637081	0.130308931220479
SPBP4H10.08__3.4	12.1685930101977	0.105703803249412
SPAC29E6.02__1.2	7.48657724866545	0.105565969083368
SPAC29E6.02__3.4	7.74240474721131	0.127691159461742
SPAC22F3.07c__1.2	10.7085117497185	0.14665774385403
SPAC22F3.07c__2.3	10.8566171336874	0.221516722892521
SPAC6G9.05__1.2	7.67067736383704	0.194518588385295
SPBC428.13c__2.3	7.16272337360092	0.223703141259524
SPBC1778.07__1.2	7.83040263773698	0.280166691801392
SPBC56F2.01__1.2	7.69752827251479	0.183617286336335
SPAC13G6.05c__1.2	8.09524604971714	0.218160613080095
SPAC13G6.05c__3.4	8.05175423572764	0.100365773812238
SPBC27B12.08__1.2	6.54654307404335	0.135033974815171
SPBC27B12.08__2.3	6.19921151088745	0.234996075073146
SPBC27B12.08__3.4	6.27810096766654	0.159193764666443
SPBC27B12.08__7.8	7.58116303899005	0.162151885255239
SPBC27B12.08__9.1	4.65949007896916	0.442558089081569
SPCC16C4.04__2.3	7.38944963095119	0.103240794697455
SPAC105.02c__1.2	6.72519962709587	0.415369448574568
SPAC328.05__3.4	7.87428666485074	0.17201289881764
SPAC328.05__5.6	8.16663388548245	0.17634907981225
SPBC21.02__1.2	5.74128094378491	0.218547613251167
SPBC21.02__2.3	5.94716077950522	0.23037560488424
SPBC11B10.01__1.2	6.27256065708056	0.345581343264649
SPBC11B10.01__2.3	7.38129090398836	0.133463179056113
SPBC11B10.01__3.4	7.86017229150528	0.155134940138834
SPCC965.12__1.2	4.60296617918621	0.344364995734859
SPAC11H11.06__1.2	7.91730384125969	0.251872202665284
SPBC18E5.03c__1.2	6.73573782542726	0.29602601317707
SPBC460.02c__1.2	11.0943144368738	0.193685123653838
SPAC6C3.08__1.2	7.29911467406705	0.153023343410146
SPAC823.04__1.2	7.64365215765145	0.174364508637252
SPAC23A1.12c__1.2	7.89856608468457	0.185491571409417
SPCC550.04c__2.3	6.98968186360805	0.155234630209355
SPBC16D10.03__1.2	8.97162735016687	0.196059281644718
SPCC1906.04__1.2	5.94134540324429	0.128137711163101
SPBC405.01__1.2	5.38308208429908	0.443135659719818
SPBC36.05c__7.8	8.12594245868343	0.15312789833428
SPBC36.05c__11.12	8.9376702990496	0.103400813854775
SPAC343.03__2.3	7.16278246379407	0.252902323917755
SPAC1F3.09__1.2	8.18794467077573	0.202880657973005
SPAC1F3.09__2.3	8.16471054162309	0.136832566612685
SPAC1F3.09__4.5	8.68171919670952	0.267678385578819
SPBP35G2.06c__1.2	6.8894736610599	0.156591092171368
SPBP35G2.06c__3.4	6.41068900081164	0.137670310983351
SPBP35G2.06c__4.5	7.08096138580204	0.218267787093045
SPBC947.14c__1.2	9.35644095119123	0.327639368643255
SPCC1281.08__3.4	5.33650721878507	0.258975840336134
SPBC30D10.16__1.2	7.26886415955846	0.339158070537381
SPCC23B6.01c__1.2	9.84735794728491	0.435997072912564
SPCC23B6.01c__2.3	9.99024500803205	0.332445068819421
SPCC23B6.01c__3.4	9.84817879386922	0.301510507274815
SPCC1840.10__2.3	7.65817160720497	0.113888122747697
SPCC962.02c__1.2	5.13531197418662	0.475311942959002
SPAC1687.01__2.3	9.52668512854015	0.11866665976647
SPAC1687.01__3.4	9.62048542960401	0.132268240561802
SPCC188.08c__1.2	4.42747162509636	0.406233929789579
SPCC188.08c__2.3	6.62994727554406	0.143006954546361
SPAC8F11.02c__3.4	7.38511082337388	0.238776320142436
SPAC4G9.14__1.2	5.12947213706041	0.123080052182543
SPAC23C4.17__2.3	6.63624637124244	0.532832241093438
SPAC23C4.17__3.4	7.78271133447783	0.201131315257746
SPAC23C4.17__4.5	7.6677820741366	0.150394642697499
SPAC23C4.17__5.6	7.63537224217243	0.208035253575114
SPBC1778.10c__1.2	8.83539137496849	0.147018435042656
SPBC1778.10c__4.5	8.72190132010703	0.200561709679038
SPCC830.10__1.2	6.92048339719076	0.223701011924103
SPCC830.10__2.3	9.36752749575443	0.243634188484127
SPCC830.10__6.7	9.25456557189817	0.186289871876078
SPBC2D10.14c__1.2	5.14588410097455	0.526430971609676
SPBC2D10.14c__2.3	6.82436199632616	0.195696784440945
SPBC18H10.02__1.2	9.6200680116971	0.187998241559151
SPBC29A10.14__3.4	6.01445107092422	0.405198089397199
SPAC1D4.09c__3.4	8.79563102145451	0.181052893678601
SPCC1672.12c__5.6	8.94077560316776	0.10105776174026
SPCC1672.12c__6.7	9.02842467760975	0.147431019607898
SPBC30D10.04__1.2	7.09488123137858	0.194368472419457
SPBP23A10.10__1.2	7.1889087722502	0.353264888635978
SPAC17A5.11__1.2	6.55470406424763	0.229634759815129
SPAC17A5.11__3.4	6.92368805369153	0.327188337581404
SPAC17A5.11__4.5	6.8213335950084	0.161538112946584
SPCC1259.13__1.2	6.13303540701217	0.145442477876106
SPCC1259.13__3.4	6.55539219408302	0.23832935240863
SPCC1259.13__6.7	6.5013809570218	0.383209025005198
SPCC1259.13__7.8	6.43941584540801	0.192292807587062
SPAC1687.12c__2.3	7.46725848040086	0.185197284423188
SPAC1687.12c__3.4	9.58779560122647	0.14192866001933
SPBC16H5.12c__2.3	8.11794505452263	0.189581264546877
SPAC12G12.11c__1.2	8.54527222766068	0.249494426721891
SPAC12G12.11c__2.3	8.34366353020989	0.286912291299073
SPCC553.08c__2.3	6.84200149333992	0.103213815170337
SPAC23D3.13c__1.2	5.39539507100405	0.510000460032991
SPBC244.01c__1.2	5.94051864969956	0.242259781624003
SPAC6B12.10c__1.2	6.10428130830138	0.369144901958824
SPAC15A10.08__2.3	7.30164553431359	0.111159394577568
SPBC530.16__2.3	8.40717817809096	0.145192589088598
SPAC12G12.17__1.2	7.42728785835858	0.334840402027637
SPBC336.04__1.2	6.42938005010953	0.28627136885453
SPBC19F5.05c__2.3	8.73227233709629	0.199540094884586
SPCC1682.07__1.2	8.13839112074461	0.125610769349738
SPAPB17E12.07c__1.2	6.89277227269817	0.104425116897404
SPBC1347.06c__2.3	8.73879592631913	0.106977162826381
SPBC776.04__1.2	5.16206832749457	0.229090225650836
SPBC776.04__2.3	7.8702057749586	0.239769873666369
SPBC776.04__3.4	7.69525561869101	0.198093933180033
SPCC162.07__1.2	9.63188799146005	0.113530936641501
SPCC1393.07c__1.2	5.35293151674204	0.244310160233727
SPBC16E9.10c__2.3	7.43574518768539	0.160010356464332
SPAC644.09__1.2	8.37246782612583	0.198535645569742
SPBC1734.12c__1.2	7.17156396340051	0.127634286569087
SPAPB8E5.10__1.2	5.01494820919758	0.365053574730994
SPAC1420.01c__1.2	7.61842995154238	0.173274258636101
SPCC1529.01__4.5	7.83838062901705	0.131109636289373
SPAC23H4.02__1.2	7.44911542639417	0.314625164515113
SPAC19B12.08__1.2	7.74175030191368	0.270606352532743
SPAC1039.01__2.3	8.00113071454054	0.166889277853621
SPBC609.05__1.2	8.20852366549339	0.1402522036512
SPAC19G12.02c__4.5	8.28751876025942	0.140324445266466
SPAC7D4.05__1.2	7.8423541858117	0.193081964988957
SPAC17A5.14__1.2	3.7121985185703	0.638075065661273
SPAC17A5.14__2.3	6.14212326541274	0.245318649652063
SPCC306.06c__1.2	9.15003863336127	0.13453040337393
SPAC3F10.06c__1.2	5.8540006878489	0.339522461945142
SPAC3A11.03__1.2	6.53204154291666	0.29428319638872
SPBC14F5.13c__1.2	8.72159139582719	0.156583268936513
SPBP16F5.07__1.2	6.83593165098477	0.474116799139985
SPBP16F5.07__3.4	8.67782209178864	0.157531693733787
SPAC19G12.17__1.2	8.02989583244882	0.270219853307607
SPAC19G12.17__3.4	7.91689359160794	0.141383331581621
SPAC19G12.17__4.5	8.05493155533908	0.212079960698172
SPAC2C4.11c__1.2	6.09016719247958	0.323086155539888
SPBC649.04__1.2	9.48759606164565	0.234192169449033
SPAC22H10.02__1.2	7.85142204934727	0.220367111616358
SPAC22H10.02__2.3	9.04487094723547	0.293897662445954
SPAC27F1.02c__1.2	6.28118767439959	0.164708284491655
SPAC1952.13__2.3	7.30304941519326	0.32116307498492
SPBC119.17__1.2	7.53318248355221	0.113452186034614
SPAC20G4.01__2.3	8.97831542977234	0.129411550892294
SPAC139.06__3.4	7.82999373068991	0.159301336762819
SPAC139.06__4.5	7.87321953122886	0.209739393819322
SPAC139.06__5.6	8.14161435337022	0.106546640904937
SPAC4D7.02c__1.2	8.24934706913652	0.195117979256384
SPBC3B9.03__1.2	6.82813420386112	0.147258702060273
SPBC3B9.03__2.3	7.15256505572794	0.21011336425474
SPAC31A2.09c__2.3	5.64931167821931	0.199222844471972
SPBC1703.04__3.4	6.85374978875893	0.275963004201858
SPAC23H4.13c__1.2	7.61951770629059	0.127088761279336
SPBC29A3.03c__1.2	6.42880097483958	0.33391474620736
SPBC428.01c__2.3	6.32669680783997	0.186422429059175
SPBC428.01c__3.4	7.25059441670965	0.210233139484238
SPBC428.01c__4.5	7.76123554890165	0.226786547728511
SPBC428.01c__5.6	8.00219720766509	0.100166763634256
SPCC1827.06c__1.2	9.21950609212493	0.150562536856606
SPBC577.03c__1.2	7.69797927889754	0.273871116070171
SPBC887.05c__1.2	8.47932954272253	0.232352306445048
SPBC14C8.19__2.3	7.9119584292804	0.269513652306436
SPBC14C8.19__3.4	7.37575594508761	0.166603899128352
SPAC22A12.14c__1.2	7.20107519288474	0.227291968932434
SPAC22A12.14c__2.3	8.01523522785123	0.140580465631074
SPBC651.05c__1.2	7.16355142895786	0.213792583268502
SPAC1250.03__2.3	8.55026791601368	0.14909268234767
SPBC21D10.07__1.2	7.5292020903561	0.2700861916237
SPAC3G6.02__1.2	7.29016651383432	0.215446271151406
SPAC3G6.02__2.3	9.84814322185437	0.142127085502231
SPBC725.08__3.4	8.13536088297431	0.233112005609712
SPCC895.04c__1.2	8.12328179673172	0.155425597818585
SPCC895.04c__2.3	8.43669619099606	0.182237626797707
SPBC26H8.13c__1.2	7.37309802215717	0.187270462188947
SPCC1235.07__3.4	6.99396185298094	0.222975734922002
SPBC2F12.15c__1.2	7.5047191535964	0.121503928198171
SPBC947.12__2.3	7.04281169259261	0.197397027870342
SPCC4B3.10c__1.2	7.07163034572357	0.184886721403404
SPCC548.02c__1.2	6.28646855258389	0.190299118114656
SPAC23C11.15__2.3	7.08499407965293	0.466213967635459
SPCC1919.10c__1.2	5.45335723193635	0.311553724053724
SPAC2G11.03c__1.2	7.53483346920741	0.141753477031914
SPAC2G11.03c__2.3	7.64049725252469	0.239598375238288
SPAC2G11.03c__3.4	6.94697893785303	0.177475442949081
SPAC56F8.08__1.2	9.41083556317935	0.112772414191942
SPAC24H6.03__1.2	6.1811202925885	0.120284909328995
SPAC24H6.03__5.6	7.28631283518027	0.137324767969142
SPAC1786.03__1.2	7.05989717589662	0.1586210615556
SPAC167.04__3.4	8.97444731014143	0.103932387089421
SPCC553.02__1.2	8.50422864647457	0.144777096246581
SPCC553.02__2.3	7.72825809397174	0.26085249843191
SPAC328.10c__1.2	11.7569118416544	0.108386559362715
SPBC15D4.06__1.2	7.42300105907097	0.14541921719441
SPAC1093.03__1.2	4.7850143951243	0.496582527200067
SPAC1093.03__2.3	6.42158803506701	0.108832821475473
SPAC1093.03__3.4	6.80582825216587	0.137433155080214
SPAC1093.03__4.5	6.74016455236833	0.460957927453586
SPCC1322.06__1.2	5.60263818275489	0.345106752673105
SPCC1322.06__3.4	5.54914586058985	0.182058422349507
SPAC26A3.08__1.2	6.15179540181001	0.116846368433707
SPBC119.07__2.3	5.7070009898788	0.386322826532493
SPBC119.07__3.4	6.10248264031902	0.193536205614426
SPAC1B2.05__2.3	7.38717261797657	0.120822368342514
SPCC297.04c__1.2	6.96607176727646	0.21237916093172
SPCC285.09c__3.4	8.09359829640599	0.149406455605741
SPAC222.09__1.2	7.07875467910099	0.548208849796007
SPBC18H10.04c__1.2	7.72188721575967	0.174665713779169
SPBC18H10.04c__2.3	8.85920376799455	0.178741033124692
SPBC13G1.11__1.2	9.90115972262118	0.198850477577823
SPAC14C4.13__2.3	5.27089580107085	0.344870041039672
SPAC22F3.03c__6.7	6.6750971166002	0.119525144103933
SPAC22F3.03c__7.8	6.25279939052826	0.207583596819009
SPAC22F3.03c__8.9	6.01540773657301	0.340190454229554
SPAC22F3.03c__9.1	6.47127247821821	0.228596456407029
SPAC22F3.03c__10.11	6.63531163625868	0.24738647177668
SPAC22F3.03c__11.12	7.06218721018282	0.344470411269677
SPAC22F3.03c__12.13	6.43621767656506	0.183402089493712
SPAC22F3.03c__14.15	6.9363612534353	0.221473301300604
SPAC12B10.05__2.3	7.65158994011605	0.314491228323243
SPAC12B10.05__3.4	7.3096769070504	0.299353699804094
SPAC12B10.05__4.5	7.04017293162813	0.226623859868243
SPAC12B10.05__5.6	7.26456397437006	0.204772613693153
SPAC12B10.05__6.7	7.71399747231123	0.170976372112736
SPAC12B10.05__9.1	8.58657939429606	0.19738465000557
SPAC644.11c__1.2	7.19889355275285	0.290155906844139
SPAC644.11c__2.3	7.47710168538404	0.238569045779858
SPAC1687.15__1.2	8.32500557283067	0.130843677721087
SPAC1687.15__2.3	8.46123310619743	0.112578052357679
SPBC543.10__1.2	6.30446337573489	0.339173835644361
SPBC20F10.05__1.2	6.55246299216688	0.170697306102985
SPAC8F11.09c__1.2	8.11102588915991	0.195205941220723
SPAC4H3.14c__1.2	6.9596507846784	0.158203461294563
SPBC83.01__2.3	8.46147255356485	0.111169167746205
SPBC19C2.08__1.2	6.63905358016889	0.263006993708581
SPCC16C4.22__1.2	7.00350125975771	0.301842968950798
SPBC21B10.06c__1.2	7.56078515145587	0.125808252137451
SPBC21B10.06c__2.3	7.39350218528132	0.108788871341857
SPBC8D2.07c__1.2	7.51277287103503	0.300016576047308
SPBC8D2.07c__2.3	7.79950753350694	0.236813743065938
SPBC8D2.07c__3.4	7.14671255847829	0.327883403419362
SPAC1486.09__1.2	8.00739010709316	0.124945917202216
SPAC926.07c__2.3	8.74550437040623	0.119599384965899
SPCC18B5.07c__2.3	8.5003501287214	0.119713794479214
SPBC337.07c__2.3	9.11033328214513	0.105411624014206
SPBC56F2.11__1.2	9.75635179007463	0.190058371980159
SPAC15E1.09__2.3	8.93218572623777	0.174291473667472
SPAC15E1.09__3.4	9.36227328803862	0.191390054695268
SPBC12D12.03__1.2	7.96867013351735	0.230568416074897
SPAC222.13c__2.3	7.66078763962143	0.197695992547282
SPAP27G11.04c__1.2	6.58332172875975	0.133971904211929
SPBC19C7.11__3.4	6.33006868463764	0.304368689581096
SPBC16C6.10__1.2	6.6090914234886	0.248968020665414
SPAC13A11.03__1.2	6.68843621391757	0.424430092645985
SPAC823.16c__2.3	7.53292150499009	0.301029675468849
SPAC823.16c__3.4	8.31997640419963	0.114668892840449
SPAC823.16c__4.5	7.76783811020913	0.119094213894002
SPCC5E4.10c__1.2	6.87494120907987	0.223057425715185
SPCC5E4.10c__3.4	7.54438446430027	0.107765177067529
SPBC3E7.04c__2.3	7.34749563309784	0.311917495504899
SPBC3E7.04c__3.4	7.83042184775015	0.234756852007016
SPAC29A4.02c__1.2	11.6430315920096	0.115841847981178
SPBC1685.16__1.2	9.67237341280466	0.125549978058
SPBC1685.16__3.4	9.65682199735752	0.2547435693673
SPAC3A11.14c__3.4	6.24106075636389	0.338879630142194
SPAC13G6.04__1.2	9.85451146059959	0.19447812288362
SPAC13G6.04__2.3	9.42344323810547	0.133213836551547
SPAC27D7.08c__1.2	6.75075082781166	0.311264279316128
SPAC27D7.08c__2.3	6.9611908548128	0.113375062649076
SPAC27D7.08c__3.4	7.13323500915518	0.346067341704384
SPAC27D7.08c__5.6	6.75368728136581	0.442514154414839
SPAC27D7.08c__6.7	7.41541218218626	0.306706549608103
SPAP7G5.02c__1.2	10.070684895281	0.186270072542324
SPBC16C6.08c__1.2	8.20396774648742	0.14623935008085
SPAC17G8.14c__1.2	7.33618351874831	0.110047843489769
SPCC188.04c__2.3	7.56308208240717	0.262373890101537
SPBC4B4.10c__1.2	8.16554774269609	0.311293639363927
SPBC4B4.10c__2.3	8.02785983528245	0.281118212660179
SPBC4B4.10c__3.4	7.60014400012982	0.283105865384642
SPAC16E8.12c__1.2	7.26249366008047	0.145095648178938
SPAC16E8.12c__2.3	7.75157407973719	0.257261233622693
SPAC16E8.12c__3.4	7.55019389003979	0.192136269859648
SPBC29A10.17__1.2	7.18962043000428	0.250401203642859
SPBC29A10.17__2.3	8.4288715567376	0.250498995920472
SPBC29A10.17__3.4	8.86996798718354	0.150700995891306
SPAC1D4.08__1.2	8.01514128782796	0.415624016932351
SPAC1B3.12c__1.2	9.15226043359002	0.103641237009232
SPBC11C11.01__1.2	6.45497444573832	0.301628956346888
SPBC11C11.01__2.3	7.20254049820504	0.302337384965689
SPBC11C11.01__6.7	7.63190007284494	0.154758999958678
SPCC1494.02c__1.2	7.88518375497865	0.32216572513412
SPCC1494.02c__2.3	9.01789276706666	0.295589443630575
SPCC825.02__2.3	8.20468667161433	0.147399208119427
SPACUNK4.14__1.2	6.25214818590661	0.164501484040985
SPACUNK4.14__2.3	6.48548819404064	0.415385313466844
SPAC1F3.01__1.2	7.4228034051184	0.117422373597212
SPAP27G11.10c__1.2	5.70399786045331	0.158385093167702
SPBC16E9.19__1.2	6.78753107459881	0.259784633373669
SPAC13G7.03__1.2	7.87310550605204	0.155021885781601
SPAC13G7.03__2.3	7.93864620757897	0.101232586182126
SPCC16C4.10__1.2	8.7348621724446	0.29687069486023
SPBC14C8.06__1.2	10.2271714509981	0.231443221536518
SPCC18.05c__3.4	8.80869589005992	0.176009527337351
SPBC30D10.12c__2.3	8.34924864044397	0.128726660852821
SPAC144.03__1.2	10.1021849109385	0.141761036996543
SPBC13A2.03__1.2	8.0626772264531	0.156876758070523
SPBC21H7.05__1.2	6.91551721418412	0.228265836942276
SPBC1604.21c__2.3	7.29966293283743	0.352281806131994
SPBC17A3.05c__1.2	7.36769326408153	0.173550914712942
SPBC17A3.05c__2.3	8.36949664990125	0.227664760410585
SPCC1682.03c__2.3	6.28117220114789	0.386956311736975
SPAC19B12.11c__1.2	8.85635722869079	0.247393714341165
SPAC3A12.02__1.2	7.39175570910341	0.287088595019938
SPAC3A12.02__2.3	7.39811128347022	0.107762861126012
SPBC18H10.08c__2.3	6.44191717688782	0.245739424921814
SPBC18H10.08c__3.4	6.42059005560838	0.421245787362729
SPBC19F8.01c__2.3	6.99069474448573	0.218623943151874
SPBC19F8.01c__3.4	6.94641331688953	0.307955269174931
SPBC19F8.01c__4.5	6.91887937464999	0.217285192002672
SPCC1919.02__1.2	7.04224711315816	0.219949380356946
SPCC1919.02__2.3	6.36409810786605	0.299722176131441
SPBC16A3.16__2.3	8.03427892907528	0.234918267690164
SPAC12B10.08c__2.3	5.53081438626454	0.394661150512214
SPAC31A2.10__1.2	7.48380536470259	0.162864827543466
SPAC31A2.10__3.4	7.89856961282992	0.124519523616889
SPBC2G5.07c__1.2	8.10999968938953	0.219773418843889
SPCC1183.05c__2.3	6.55276357621185	0.299689479163619
SPCC1183.05c__3.4	6.54715115860603	0.229104323852865
SPCC1183.05c__4.5	6.58747481775354	0.26797422852008
SPCC1183.05c__5.6	7.35042514550574	0.335722922183399
SPCC1183.05c__6.7	6.67425850878952	0.337785931110481
SPCC1183.05c__7.8	7.38370204323028	0.109186320782622
SPCC736.12c__1.2	6.92554377802878	0.132132040913364
SPCC736.12c__2.3	7.32589528576517	0.173599591297031
SPBC336.08__2.3	6.46880953842166	0.163137414697453
SPAC1006.03c__1.2	8.23193101112845	0.233500202493175
SPAC1006.03c__2.3	8.09071340896912	0.330464984387525
SPAC2F3.11__1.2	8.60077505964462	0.347718520191924
SPAC4A8.09c__1.2	6.75994283789427	0.280279084067647
SPBC83.11__1.2	7.75290657599235	0.135961097994171
SPBC25H2.03__4.5	7.30281384795883	0.30586000809016
SPBC25H2.03__7.8	7.18732619439247	0.190431779890797
SPAC17A2.07c__1.2	5.83531454931936	0.168207994579946
SPCC1183.09c__1.2	9.27831081209989	0.102469102496443
SPCC1183.09c__2.3	9.86742904656823	0.14671417059899
SPBC409.05__2.3	8.09125262367246	0.30477533733904
SPAC17A2.13c__1.2	11.404421269115	0.117899461518071
SPBC1683.13c__1.2	5.54415000121616	0.321375273756226
SPBC1683.13c__3.4	5.88073375633723	0.412130285392859
SPBC18H10.06c__2.3	6.69247535939756	0.164754061184523
SPAC1F12.08__2.3	7.52097300999265	0.237572775297672
SPBC1709.10c__1.2	9.65332332214069	0.123584614386405
SPAC9E9.08__3.4	6.5729923423326	0.127405099773521
SPAC458.04c__2.3	6.59085762748185	0.292033369124438
SPAC140.03__1.2	6.70327759522872	0.234453532992967
SPAC140.03__2.3	6.04031919553269	0.134923534560824
SPAC140.03__3.4	6.32011041129289	0.261847509987409
SPAC140.03__4.5	6.80950319892872	0.15215331877274
SPBC19C2.12__2.3	8.40854667023817	0.186041319178936
SPBC25H2.10c__2.3	8.91098282183412	0.140972570846524
SPBC25H2.10c__3.4	8.22133702033511	0.282777269860563
SPBC25H2.10c__4.5	6.68754610432119	0.124618437061394
SPBC25H2.10c__5.6	8.56401731580532	0.140615468004152
SPCC320.04c__1.2	7.2164413271215	0.212032242186219
SPCC320.04c__2.3	7.5797783847836	0.340892546687691
SPCC320.04c__7.8	6.58053445742057	0.103267223274052
SPCC320.04c__9.1	7.36751353535441	0.227525411143493
SPCC320.04c__10.11	7.17544469710924	0.103680142775514
SPCC320.04c__12.13	7.38308124921986	0.144629575808911
SPBC2F12.13__1.2	7.20524771161682	0.114314235273238
SPBC543.03c__1.2	7.3716532007162	0.360982664543554
SPBC543.03c__2.3	6.80648657560458	0.187575196284056
SPBC543.03c__3.4	6.90931709001736	0.24591406290733
SPBC17A3.07__1.2	7.22136276848923	0.12747114858902
SPAC15A10.12c__1.2	8.05745000539961	0.386481179964953
SPAC19B12.09__2.3	9.63071125460781	0.147138934065238
SPAC4F10.02__1.2	7.89028380819125	0.136750477529488
SPBC83.18c__1.2	5.28113793482454	0.316528157463095
SPBC30D10.21__1.2	8.01413480971165	0.266947527610837
SPBC12C2.10c__1.2	5.31043063093163	0.116531165311653
SPAC222.18__1.2	8.43556558449293	0.205098312981075
SPBC4B4.04__1.2	4.89047254018736	0.576902726902727
SPBC3E7.10__1.2	8.55677154271551	0.151859704272332
SPBC3E7.10__2.3	8.44558636230286	0.26227984263941
SPAPJ696.02__1.2	6.48347951271255	0.276508034785258
SPCC1183.01__1.2	7.1740895649795	0.155584097884637
SPCC1183.01__4.5	7.12365120174649	0.352548003976351
SPBC4F6.07c__1.2	7.88535034010669	0.120952406875325
SPBC3D6.04c__1.2	6.21002212248339	0.159545213908284
SPAC823.09c__1.2	7.62842747202517	0.230654294091401
SPAC823.09c__2.3	5.90802551489884	0.250494333252954
SPAPB1A10.12c__1.2	9.19629458223719	0.380218472134151
SPAC30D11.06c__1.2	7.48699151274882	0.225317869988703
SPAC30D11.06c__2.3	7.27468316725143	0.355489910695147
SPCC285.07c__4.5	7.13042564037832	0.179731048373864
SPBC1198.10c__1.2	5.74608097030051	0.23489844241085
SPBC1198.10c__2.3	5.78328312236299	0.320291301621796
SPBP8B7.22__2.3	7.8346941447021	0.134356326412409
SPAC4D7.01c__1.2	6.09513362988771	0.361423184962729
SPCC1223.10c__1.2	6.53509864916415	0.406803540901545
SPCC1223.10c__2.3	7.75212113760311	0.104861078416627
SPBC32F12.04__2.3	6.63540958886719	0.136564012393081
SPBC32F12.04__3.4	7.04441405014158	0.251106253357422
SPBC32F12.04__4.5	6.77917507561607	0.116115572603385
SPCC16A11.10c__2.3	11.47204683147	0.153839906796285
SPCC16A11.05c__3.4	8.27202313668831	0.138145021490838
SPAC3H8.09c__1.2	6.16839710498906	0.216196148257642
SPAPB17E12.10c__1.2	6.47060132650651	0.308186303796674
SPAPB17E12.10c__2.3	5.93443702948638	0.208294066980797
SPAC22A12.09c__2.3	7.2883924537795	0.130553417601503
SPAC22A12.09c__3.4	8.04643324786781	0.132213924178458
SPAC2G11.15c__1.2	7.41312217728759	0.192312403496614
SPAC2G11.15c__3.4	7.65419544767462	0.113369324632802
SPAC328.01c__1.2	6.38870669205672	0.147828476482618
SPAC323.04__1.2	8.09912702251842	0.150358775443263
SPAC3A11.02__1.2	7.7098899817412	0.365856293022175
SPAC4A8.15c__1.2	9.41784397513724	0.349346563765375
SPAC10F6.16__1.2	6.54274031007545	0.218347828784504
SPAC10F6.16__2.3	9.15573340272076	0.254158699818922
SPAC24C9.11__1.2	7.26191971947571	0.106694199503783
SPBC119.18__1.2	9.29304154682546	0.36587237351259
SPCC1919.09__2.3	9.08537586605141	0.134189128788166
SPBC16D10.11c__1.2	7.47778656030263	0.360425671475033
SPAC17C9.02c__1.2	5.92992548536441	0.134583063994829
SPBC16A3.09c__2.3	8.36748153147717	0.244164117403869
SPBC16A3.09c__3.4	8.60663532683508	0.171711819931224
SPAPB2B4.06__1.2	7.10929714707459	0.155556828779753
SPAPB2B4.06__3.4	7.96163707600807	0.118165693028605
SPAC631.02__1.2	8.24924459773346	0.169545442329625
SPCC24B10.07__1.2	7.16664436334614	0.312254595511425
SPAC24H6.01c__1.2	7.62678061689237	0.221098911546277
SPAC24H6.01c__2.3	7.63190616874284	0.119420806632174
SPAC24H6.01c__4.5	7.5755000833617	0.341853281503134
SPAC4H3.13__1.2	7.76210747240169	0.116550394135932
SPAC8F11.04__1.2	6.55621234473644	0.41578457389583
SPBC16D10.04c__1.2	6.13641568611841	0.199003809661137
SPBC16D10.04c__2.3	6.16848016349405	0.12074893477755
SPBC19C2.10__1.2	6.34874171874173	0.284515883547955
SPBC776.15c__1.2	9.63145048342792	0.108598128856521
SPBC1271.03c__1.2	5.99842574162778	0.338433813310205
SPBC2D10.05__1.2	8.31966617989355	0.180444383135099
SPAC18B11.08c__2.3	9.74874666716537	0.197533456535188
SPBC887.13c__2.3	7.46427323184861	0.172530210263587
SPAC15A10.13__4.5	7.61317248869173	0.120447545047541
SPAC15A10.13__5.6	7.53222085664145	0.263680288413901
SPBC32H8.09__1.2	6.27777736909652	0.223057055938412
SPBC32H8.09__2.3	6.77247135438147	0.158272877756145
SPCC5E4.03c__2.3	8.24501206562977	0.103989404984092
SPAC12B10.13__1.2	8.26667002512008	0.143602250754445
SPAC12B10.13__2.3	8.36931164214255	0.281264210778252
SPBC1A4.06c__1.2	6.58360995817452	0.317756617909325
SPBC1A4.06c__2.3	6.95358617395418	0.352186990604624
SPBC1289.06c__1.2	9.51335343004418	0.131557094663491
SPCC1620.05__2.3	7.5813057991281	0.233006526153967
SPCC1620.05__3.4	6.96605676345037	0.280372536045575
SPBC6B1.10__2.3	8.05919889591155	0.15609808705617
SPBC6B1.10__3.4	8.23075396206184	0.103715208350381
SPBC6B1.10__5.6	8.33154989601397	0.151363655887965
SPBC1D7.01__1.2	8.76623032747789	0.447274645861833
SPACUNK12.02c__3.4	7.82624607726541	0.275855397582268
SPACUNK12.02c__4.5	7.59900523759397	0.12348126039074
SPAC20H4.03c__2.3	9.19296719754064	0.304263716563678
SPAC57A10.03__2.3	7.15408448619296	0.149737975823045
SPAC57A10.03__4.5	8.12556763376737	0.138950814008177
SPAC57A10.03__5.6	8.25133227583942	0.263096920283328
SPBC3D6.08c__3.4	9.80695518266416	0.134333559930825
SPAPB1E7.03__1.2	7.24812913634366	0.292297261545876
SPCC364.04c__2.3	6.36102336179127	0.161827298799889
SPAC25B8.20__1.2	6.44146590231454	0.251759989077309
SPCC1682.11c__1.2	7.1141433390696	0.251797253987455
SPCC1682.11c__3.4	7.87281584138554	0.124890026395156
SPBC1289.05c__2.3	8.95797191930871	0.102706184011555
SPBC1289.05c__3.4	10.115330076218	0.371159378619874
SPBC1289.05c__4.5	11.6569627153284	0.127335555944545
SPAC22H10.03c__1.2	7.08969284995972	0.268963537524648
SPAC22H10.03c__3.4	6.6672181131798	0.262316872291297
[truncated: 265 more rows]
