# Supplementary material for: Rbm10 facilitates heterochromatin assembly via the Clr6 HDAC complex
Source: Epigenetics Chromatin. 2021 Jan 19;14:8. doi: 10.1186/s13072-021-00382-y (PMC7816512; doi:10.1186/s13072-021-00382-y)
Supplement: Supplementary file 3 — Additional file 3: Table S2. List of genes showing decreased intron retention upon Rbm10 overexpression. [file 13072_2021_382_MOESM3_ESM.xlsx]

## Sheet: AS_down_upon_OE
Additional Table S2. List of genes showing decreased intron retention upon Rbm10 overexpression
GeneID_intronID	Log2 read count	PIR
SPAC57A7.13__1.2	11.3289282328468	-0.75550760582859
SPAC57A7.13__3.4	11.3455677608536	-0.301469785644179
SPBC2G2.09c__4.5	6.09217843229087	-0.354903507216994
SPBC29A3.08__1.2	6.67800057503627	-0.487054916691091
SPBC530.06c__2.3	4.33745852286431	-0.596120689655172
SPAC1B1.04c__7.8	8.18889597803972	-0.151336274362829
