# Supplementary material for: Rbm10 facilitates heterochromatin assembly via the Clr6 HDAC complex
Source: Epigenetics Chromatin. 2021 Jan 19;14:8. doi: 10.1186/s13072-021-00382-y (PMC7816512; doi:10.1186/s13072-021-00382-y)
Supplement: Supplementary file 4 — Additional file 4: Table S3. List of genes that are up-regulated in Δrbm10 mutant. [file 13072_2021_382_MOESM4_ESM.xlsx]

## Sheet: GE_up_upon_KD
Additional Table S3. List of genes that are up-regulated in Δrbm10 mutant
GeneID	baseMeanWT	baseMeanKD	log2FoldChange(KD/WT)	padj
SPAC1002.05c	1313.16700412207	1544.19367543958	0.233803304302707	0.0421152186944312
SPAC1006.03c	6287.62226812341	9382.55316656355	0.577466010602971	1.0260872350887e-20
SPAC1071.13	1115.06732265315	1437.0116194881	0.365940911197944	0.000173070359966233
SPAC10F6.10	2758.46251505964	3266.56112650887	0.243908261136873	0.00588023061546491
SPAC110.01	5356.93186457831	6401.29038340865	0.256955809067224	0.000657630784272625
SPAC11D3.01c	697.538626920901	908.751135686143	0.381612152121066	0.00102844797523982
SPAC11D3.05	2371.96762944766	2944.82597010711	0.312098056494452	0.000905838243203429
SPAC11D3.19	301.55370458289	411.774542184189	0.44943967982081	0.00846412263391775
SPAC11E3.03	1359.53459779626	1606.79601179387	0.241073919692019	0.0316394279787741
SPAC12B10.05	3908.04822818245	6382.45922481931	0.707664144483253	1.26292207252231e-28
SPAC1399.04c	2359.63393735779	2792.33623047127	0.242909605695214	0.00982273206935182
SPAC13A11.04c	1600.52831816299	1890.13859368249	0.239943820655027	0.0270749930848294
SPAC13G7.07	1187.81175330074	1444.80896849469	0.282572540172037	0.00841770891992427
SPAC14C4.03	192.968286513098	301.425137165113	0.643435968217294	0.000523497042347553
SPAC1556.06	269.186271937076	486.643071993993	0.854259179821462	4.79788134533189e-10
SPAC1565.07c	2501.1673117454	3005.10176173301	0.26481227811683	0.0444355300459397
SPAC1565.08	41345.4107992748	51380.3246898884	0.313488803137914	0.0252412612553765
SPAC15A10.10	1589.94626416554	1926.66990100394	0.277131406698677	0.00522457203047553
SPAC1639.02c	5531.46992140628	6596.74275897724	0.25409093767834	0.00079462519998231
SPAC16E8.16	2021.81036415306	2704.27553862714	0.419594469400449	1.51845822165586e-07
SPAC1705.02	1167.5314539226	1485.23084543147	0.347225765224322	0.000493064377655289
SPAC17A5.18c	161.617769061172	281.817699250549	0.802176397491216	1.70600003242171e-05
SPAC17C9.01c	3037.69713630853	3567.00264982307	0.231734249738027	0.00908870382264366
SPAC17H9.20	2315.77475582055	2897.32308496959	0.323225634528628	0.000109322573776163
SPAC18G6.09c	2105.38212924322	2643.40541943659	0.328315600433986	0.000125405849034798
SPAC1952.17c	1677.50803119957	1958.5481188686	0.223464900326625	0.0401134334764981
SPAC19G12.07c	4593.50339702667	5337.49728285423	0.216568534705814	0.00908870382264366
SPAC19G12.14	6356.58011185396	7272.46895265033	0.194194438845751	0.0217387483787962
SPAC1F5.11c	2936.58997572298	3518.68204986416	0.26089331521874	0.0206989191899751
SPAC1F7.08	523.08062573853	751.737356621453	0.523195363132232	0.0266156682757318
SPAC1F8.03c	86.9035845303366	155.244712899369	0.837056545530634	0.00172460616641047
SPAC20G4.02c	1029.4000474846	1471.54572984804	0.515528622050815	1.97322638954713e-08
SPAC20G4.08	5350.17091253421	6308.5834818496	0.237731121884014	0.0025328067101332
SPAC212.04c	734.705886486647	933.338717577084	0.345233910391262	0.00480880942013507
SPAC212.08c	49.7018099282871	119.906647201806	1.27054134422892	1.70600003242171e-05
SPAC212.11	552.359122575379	726.850239178456	0.396051584019495	0.00252192143840579
SPAC212.12	20.1348888509328	51.5247980280915	1.35556943625148	0.00946787627324998
SPAC21E11.04	1844.62088147483	2173.63102186956	0.236782726185997	0.0264882715780782
SPAC227.13c	11622.4349491438	13696.5298506363	0.236898067524393	0.00925013686771632
SPAC22F3.02	185.46653956554	282.276097045373	0.605948037017274	0.00226080949412067
SPAC22F3.03c	1424.34584354249	1904.12783131256	0.418830847752905	1.66095993312906e-06
SPAC23A1.07	1716.87306757553	2043.76392967013	0.251445182134233	0.0156404860061033
SPAC23C4.07	218.015176151951	305.129168525274	0.484991534270095	0.0166466318496124
SPAC23H3.04	680.975884387191	1023.37351686493	0.587657190851285	1.18188030004826e-08
SPAC23H4.05c	178.615624739681	282.133287533662	0.659518604075769	0.000547766043348461
SPAC25B8.13c	8468.74524428726	10090.445490372	0.252769734130399	0.00363724870076774
SPAC25G10.04c	618.1836083245	983.76476825495	0.670277988097977	6.18491322415423e-11
SPAC25H1.08c	9884.32347005219	11562.1849523069	0.226199925891031	0.00195812093983965
SPAC26F1.10c	2212.6634862557	2751.80151328247	0.314592357566581	0.000172596111361014
SPAC26F1.14c	1975.62029922846	2374.75924299472	0.26547556065725	0.00374639913930848
SPAC27D7.13c	250.563812738361	545.785560515385	1.12315615582224	6.42372175168581e-18
SPAC27F1.04c	1513.4644624012	1919.05221051064	0.342539162913735	0.000213152450027573
SPAC29B12.07	4913.26905556363	5813.7653978441	0.242789611068088	0.00218806531021239
SPAC29B12.11c	2596.91872963915	3035.41366146345	0.22509227242174	0.0139749469471051
SPAC2C4.07c	3675.14540719436	4245.00936623381	0.207966405625955	0.0204390564027536
SPAC2E1P3.04	6078.04809528122	6909.81912280756	0.185039855041462	0.0275500016999012
SPAC2F3.08	1514.57261875393	1945.74982961512	0.361415478536563	6.75066182396165e-05
SPAC2G11.05c	1225.17747432523	1510.79974792603	0.302321700761502	0.00382688752559036
SPAC31A2.05c	2987.95953296686	3826.43714162501	0.356841090831448	0.000126628941692876
SPAC31G5.15	1148.52070056546	1839.41775099202	0.679472308462282	2.64964768948434e-16
SPAC32A11.01	1783.23253638737	2906.61779764671	0.704846533444874	6.08784386926842e-22
SPAC343.01c	3052.94095708069	3597.54940304672	0.236814810245274	0.00766813507993119
SPAC3A11.06	1320.35939411997	1706.35579075746	0.369987816899654	7.91451840372211e-05
SPAC3A12.08	651.03425147857	824.788347983021	0.341290504662068	0.00908870382264366
SPAC3H1.06c	4378.46370443862	5260.44043133315	0.26475884218352	0.0119062867021561
SPAC3H1.11	5351.61670892773	6275.03298534058	0.229648251127067	0.0292450837323375
SPAC458.03	3101.75895839223	3611.85193571261	0.219652175103293	0.0137411684583239
SPAC458.04c	220.195695444019	342.088904381859	0.635585044942605	0.000252945047222591
SPAC458.05	2483.52357751327	2956.59691676622	0.251549126015178	0.00482540633957164
SPAC4G9.02	2412.17572745891	2888.99134691774	0.260230871087469	0.00331704858490186
SPAC4G9.13c	2264.23518014932	2614.75678240621	0.207652942238283	0.039943943952528
SPAC4H3.02c	1640.15589250223	2172.9192675583	0.405801628028436	9.92166450898121e-07
SPAC4H3.04c	433.526893735023	572.418654605892	0.400949195498513	0.00779593680148503
SPAC4H3.08	422.040098411676	548.192682988814	0.377302994689599	0.0186282498459137
SPAC57A10.04	332.546767721702	545.405447218299	0.713771860862966	1.204062404074e-07
SPAC57A7.05	1487.20714967779	2210.69671823628	0.571895506748856	5.08321877330153e-13
SPAC5D6.01	26189.5200934842	30360.5053973893	0.213206183385299	0.00273159925164042
SPAC5H10.07	421.484182639814	560.919567486439	0.412315420758564	0.00550927285317158
SPAC664.07c	1813.94580404475	2923.58080930247	0.68860511615679	4.34490819263508e-21
SPAC688.02c	1469.32181019154	1905.18972966121	0.374784267764101	3.06647620698339e-05
SPAC6B12.11	2851.6451195029	3322.95781475591	0.220673525041161	0.0170063381396143
SPAC6B12.18	360.713433014826	525.795716056441	0.543649237307475	0.000142576162838052
SPAC6F6.12	4185.79998124734	7410.77832990634	0.824121698094352	7.5912123200691e-40
SPAC6G9.13c	95.2669290084142	152.669398149126	0.680363521244462	0.0161904188781393
SPAC732.02c	5772.59435153622	14869.3061787696	1.36504557715188	8.7203280697065e-121
SPAC8E11.07c	2765.15204021721	3316.71990414167	0.26239837381112	0.0294941980051032
SPAC9.04	3416.23550749608	3975.20205363017	0.218620757814553	0.0203212693775905
SPAC9.05	3118.38705580755	3631.3694658481	0.219713714297464	0.0162880394205575
SPAC9.11	1680.74365591283	2012.60679615077	0.259965635818895	0.00841770891992427
SPAC959.05c	971.963514113704	1349.45764067684	0.473405627882013	1.19648906519466e-05
SPAC959.06c	434.517922651683	666.164364995779	0.61646249685249	0.00172460616641047
SPAC9E9.09c	35052.5654152159	39172.0819209927	0.160305771226496	0.0489609306096161
SPAC9G1.06c	2855.27143518849	3365.02445136953	0.236989086658167	0.00762398614414963
SPAP27G11.05c	4063.06403805388	5241.2683016956	0.367347859646875	2.56744920892919e-07
SPAP27G11.08c	103.229675377998	185.855991136988	0.848327433626757	0.000324862086410474
SPAP27G11.15	516.345559971656	706.042679898119	0.451418495736824	0.000432686146746181
SPAPB17E12.06	1092.7001419557	1470.35936796603	0.428271252824212	0.00031222512377392
SPAPB1E7.14	1786.71839511383	2284.49631291068	0.354563845124188	5.40315707529582e-05
SPAPB24D3.08c	7581.15373298412	8810.02870849239	0.216729299623688	0.00411988945066765
SPAPJ691.02	469.763525697641	593.366730150645	0.336989336581097	0.0339902701328714
SPAPJ695.02	205.877548706906	320.716986796563	0.639514258015815	0.000382895308611706
SPNCRNA.1004	277.820783137507	778.867990755651	1.48722430057206	5.95560162226306e-38
SPNCRNA.1017	43.1997206564653	79.1046569679375	0.872740646575071	0.0476030783876872
SPNCRNA.1025	293.806677190206	401.936267472627	0.452099576743013	0.00921774055612121
SPNCRNA.1030	71.7497265399317	118.356381798639	0.722092260200022	0.0343734813810267
SPNCRNA.1033	58.4484949967064	114.829715704469	0.974258249766437	0.00232708573565792
SPNCRNA.1060	268.177985502264	357.499357387158	0.414749836096698	0.0316307248367055
SPNCRNA.141	40.2784064609415	86.6163869511025	1.10463338722677	0.00366917954013679
SPNCRNA.159	350.57879611225	477.76302836824	0.446556474429962	0.00570529166484145
SPNCRNA.188	77.6354987263593	145.933947491192	0.910527146605647	0.00079462519998231
SPNCRNA.189	38.3136061457737	79.2106174780732	1.04783700247852	0.0110015678581805
SPNCRNA.214	791.521149204071	1040.54615629366	0.394641156846566	0.000330076473494482
SPNCRNA.605	613.487326513481	835.969553572067	0.446416858742056	0.000195608944344069
SPNCRNA.611	302.415302113409	439.637726900162	0.539784053174359	0.000609798472226002
SPNCRNA.630	567.986283937883	732.664307752156	0.367296244389494	0.00869192009330106
SPNCRNA.651	144.507739514675	229.447510388666	0.667017390580089	0.00255558000562376
SPNCRNA.667	228.149813054526	323.11722952811	0.502076209607432	0.0487784171064017
SPNCRNA.672	409.548691844515	559.797730618402	0.45087065214358	0.0149185239796808
SPNCRNA.716	1903.09765956268	2333.70618949172	0.29427334208507	0.000905838243203429
SPNCRNA.718	184.420062903427	324.598383422716	0.815660201054416	0.000117967184254178
SPNCRNA.722	380.292406093897	496.555044708704	0.384844523301049	0.0162880394205575
SPNCRNA.723	988.700110206016	1209.5819452866	0.290903612415053	0.0109910055752478
SPNCRNA.72	414.137753355625	532.489731218213	0.362642977272027	0.0194689665699438
SPNCRNA.736	516.915058070673	683.50519670133	0.403025077169558	0.00249713114203737
SPNCRNA.745	127.233763545734	193.862967916551	0.607555679343473	0.0169786263161086
SPNCRNA.752	191.54214445164	288.23756162537	0.589596493304372	0.00302762619900493
SPNCRNA.756	614.573271779977	792.55539958638	0.366926758612293	0.0050104676230996
SPNCRNA.808	576.440869574799	793.926006476262	0.461831929136479	0.000108872016014287
SPNCRNA.814	275.037529087199	434.52394640125	0.659807196503221	1.42758299279528e-05
SPNCRNA.827	438.576954668159	665.984706482494	0.602659041378008	1.7610489119143e-06
SPNCRNA.838	372.523167614983	540.816882775477	0.537810038071732	0.000125405849034798
SPNCRNA.861	338.02331304056	475.782041182648	0.493178066188231	0.00103504127270807
SPNCRNA.862	818.55872543532	1067.42802040602	0.38298096019984	0.000667348741863428
SPNCRNA.863	6594.84746423316	10110.8640774558	0.616495099550125	4.16574487356851e-11
SPNCRNA.901	184.812032252845	294.655130752898	0.672968700696979	0.000330076473494482
SPNCRNA.906	1621.99075753454	3147.0829078422	0.956249587214676	3.89597662670401e-40
SPNCRNA.965	244.173897334527	361.311642504749	0.565334761663813	0.00129477207881387
SPSNORNA.20	780.439905557297	1475.17147671046	0.918523212789844	8.8880975296497e-22
SPSNRNA.02	27.5330906895784	239.566817629061	3.12118962254643	4.69908406912236e-39
SPBC106.02c	771.615561657193	1015.92860514303	0.396844875072005	0.00270403533373917
SPBC1105.07c	4338.01032598224	5233.3304364246	0.270695867546654	0.000466557906098588
SPBC1198.04c	1630.08533210418	1945.46650383899	0.255168651870188	0.0128420635945392
SPBC1271.08c	2218.15489227879	6296.23900389636	1.50513019483141	1.56495540272825e-46
SPBC12C2.10c	4674.88729244277	5558.74898496087	0.249828652868749	0.00114157906240622
SPBC1347.12	309.770360156675	425.676165282483	0.458557203185769	0.032596177610891
SPBC1348.12	284.564477663457	392.275358027055	0.463111130265226	0.00913614686306645
SPBC13A2.04c	5070.89937943509	5860.59567091924	0.208805659959607	0.0101625149854259
SPBC146.07	8350.60219773615	9448.6223875375	0.178223758958165	0.0325310530187984
SPBC15D4.07c	2533.77027764043	2960.05447135183	0.224337995225263	0.0162880394205575
SPBC1604.14c	2857.54191726232	3509.73748122443	0.296588463439056	0.00031350184750131
SPBC1604.15	2512.77986326389	3225.04967521104	0.360037095654076	4.32358848764337e-06
SPBC1652.01	3091.16092525371	4132.53157802285	0.418877081081026	5.61861780212031e-09
SPBC1685.17	1222.1489398298	1541.29818591163	0.334725885565905	0.00062003566413562
SPBC16C6.14	416.468636742983	543.636381052978	0.384434153125096	0.0116499689969118
SPBC16D10.04c	3560.38323594348	5614.96585764976	0.657244710462362	9.92218586950013e-13
SPBC1703.08c	997.020310888714	1219.81179953172	0.290963776591707	0.0114049788387014
SPBC1711.15c	1310.19887094017	1846.63927545718	0.49511626571116	6.16049631603082e-09
SPBC1773.17c	3320.74183393777	3849.06453260088	0.213002292219458	0.0175795829565487
SPBC17D1.07c	1234.07452348894	1526.32074793605	0.306628649668404	0.0218459290465286
SPBC1861.09	3172.97993381461	4168.05159548099	0.393534738999069	6.55413717052618e-08
SPBC18H10.05	1715.81300858627	2091.77597813268	0.285836017558549	0.00208036262684363
SPBC19F8.01c	1085.5040767668	1308.43914292811	0.269481680259754	0.0217023860470114
SPBC20F10.04c	3009.65127364247	4140.02480498279	0.460043079143998	1.15949669121092e-10
SPBC216.02	124.200275482222	193.190355854162	0.637354702483584	0.00908870382264366
SPBC23G7.06c	4055.7102583877	4620.31712611052	0.188037288443359	0.041954242065775
SPBC29A10.02	550.213118319615	765.293422176941	0.476022462350881	0.000102379058632092
SPBC29A10.14	228.037639186538	414.596333708985	0.862435387876948	8.89774774084517e-09
SPBC29A3.01	3243.51923726998	3728.40698883895	0.200999356157765	0.0282243763474982
SPBC29A3.05	1290.56317173856	1859.94427774353	0.527258638538628	6.0019849776624e-10
SPBC29B5.01	6026.27202786419	7855.56455010457	0.382449162231177	0.0185510722443328
SPBC2D10.06	612.535766201203	832.687071005154	0.442980337548585	0.0106657502547844
SPBC2G2.01c	2058.83093481451	2644.94192535599	0.361410680691316	9.77723763656635e-06
SPBC2G2.06c	2461.99210806911	3192.24548876756	0.374745464113263	1.70576544611024e-05
SPBC31E1.02c	4635.69115605733	5268.88042314243	0.184711985440179	0.0444355300459397
SPBC32C12.02	1491.75674258452	2358.13016560043	0.660631057595179	2.6462879911991e-17
SPBC32H8.01c	329.565052212646	444.74921415178	0.432428792183961	0.0090146209140112
SPBC32H8.11	356.56811340759	724.10214565681	1.02201553206479	1.34558276920894e-18
SPBC32H8.13c	2310.74562759656	3110.1554344926	0.428628229691113	3.36582854962126e-07
SPBC337.14	4808.11788360609	6309.23774793364	0.391993448258666	7.36462826061073e-09
SPBC354.03	2988.69297748832	3972.63606891398	0.410581935527862	1.79221195976285e-08
SPBC359.03c	4052.17997748877	4913.36450323303	0.278013018111142	0.000239850127798122
SPBC530.02	793.749765859598	1423.61212292809	0.842799957124946	4.06511119418249e-17
SPBC530.05	3918.0521553218	4540.77012407882	0.212800400123254	0.016757322981182
SPBC609.03	2714.8190524993	3159.1509397612	0.218680825605917	0.0231634362405162
SPBC646.02	3622.08221635768	4358.57672880583	0.267037813250414	0.00098041072868318
SPBC646.17c	272.28016131412	412.831854038253	0.600462423590948	0.000122094277986208
SPBC649.03	1136.66286860185	1540.83978811681	0.438912444672638	1.80883479923017e-06
SPBC6B1.05c	1668.9598075899	2493.29757655394	0.579105867932383	5.7685836313424e-14
SPBC6B1.10	4251.16346757444	5403.23699901644	0.345966228263141	1.28961337165199e-06
SPBC713.09	4147.96591041883	5087.95167424919	0.294680930283995	8.69496102146473e-05
SPBC725.06c	113.872130688977	182.856834346202	0.683299847033483	0.0057794404353347
SPBC887.02	2709.41888763504	3261.34826524171	0.267485050914087	0.0131215286768023
SPBC887.11	1047.94980141971	1551.56259591103	0.566152290841387	1.50372115302312e-10
SPBC8E4.02c	1023.33802492566	1322.82913308092	0.370343954852295	0.000330076473494482
SPBCPT2R1.08c	597.019500329606	881.279530503726	0.561821641276929	2.5783095987822e-07
SPBP19A11.07c	2379.87109294055	3311.79969868468	0.476731988421914	1.202407110218e-07
SPBP23A10.12	3644.78096509102	5244.07862698393	0.52485719905245	4.39528726856541e-15
SPBP26C9.02c	1915.38820785718	2347.46729632559	0.293468234215075	0.00102844797523982
SPBP35G2.16c	7462.67160807488	8452.90472086287	0.179754985998204	0.0328392767760004
SPBP8B7.04	294.259047853156	577.101713322379	0.971738838330621	1.20934490933773e-13
SPBP8B7.15c	3593.44959807445	4675.99747355172	0.379904699499931	1.204062404074e-07
SPBP8B7.32	4828.27114841201	6273.24312290475	0.37770477821137	4.2053533824049e-08
SPBPB2B2.01	1241.93867831769	1646.25507115026	0.406593943455288	9.75961318834246e-06
SPBPB8B6.04c	272.882896072359	655.225049686697	1.26370854192928	7.13731731422535e-25
SPNCRNA.103	60.9605823246604	178.166895887832	1.54728071400628	5.19886483820326e-11
SPNCRNA.1308	825.633987997156	1143.38612457687	0.469738420850329	4.24697850390907e-06
SPNCRNA.1327	165.215801655622	252.512502888839	0.612003146802544	0.00673884919795664
SPNCRNA.1340	543.370832252831	671.623703037497	0.305716022140018	0.0482716376613001
SPNCRNA.1360	243.825071780489	411.885089188913	0.756395418122126	7.0010801147721e-06
SPNCRNA.1365	94.7886720682362	147.841236673634	0.641262167834838	0.0406922008036316
SPNCRNA.1366	640.029388286399	857.689321947463	0.422317008560498	0.000350012947380811
SPNCRNA.1381	1668.85130891291	2011.62776879445	0.269507954453461	0.00668817193561672
SPNCRNA.1399	147.855538095921	211.390337877269	0.515721154011739	0.04445752685606
SPNCRNA.1409	209.910694446153	327.98453325247	0.643852113008658	0.000473344684915153
SPNCRNA.1428	602.288955430639	849.472717394922	0.496111809450329	1.49288813861768e-05
SPNCRNA.1432	281.983360262895	431.741297125323	0.614557064538574	9.27447769323447e-05
SPNCRNA.1436	804.616568906554	1181.96523734518	0.554814253395296	8.7685589346961e-06
SPNCRNA.1441	42.8250088251995	86.8260147240799	1.01967382267696	0.00943947583004825
SPNCRNA.1444	152.914227788133	271.726068022553	0.829430329645749	0.0269934956229226
SPNCRNA.1459	715.20457223926	1223.15651386531	0.774181156785054	1.32533524481496e-16
SPNCRNA.1464	504.544454130575	672.473680365876	0.414496416676951	0.00261599661393238
SPNCRNA.1469	1637.43176138837	2380.82896133215	0.540029196387883	6.2887441694303e-12
SPNCRNA.1490	105.09955934333	169.66925880646	0.690968576225728	0.00921774055612121
SPNCRNA.1493	227.908207800398	325.128185973394	0.51255574917904	0.00869192009330106
SPNCRNA.1494	448.672122966352	604.405126227981	0.42985434786216	0.00252570417845939
SPNCRNA.1589	103.16064530539	168.61424019969	0.708833680420091	0.0444210973582197
SPNCRNA.1593	129.6336770057	236.323477311017	0.866322400684834	2.3746289555602e-05
SPNCRNA.1597	2084.79614810642	2482.57476875972	0.251930845186813	0.0068673157022188
SPNCRNA.1619	95.8487310575042	152.070484089886	0.665908925061143	0.0204390564027536
SPNCRNA.1634	403.568003308251	575.380962395103	0.511705691870977	0.000229923917888303
SPNCRNA.1648	387.768266764227	500.295925070441	0.367586957062432	0.0266159966654131
SPNCRNA.1649	127.789679317596	192.877060818343	0.593910246969454	0.0241247557321704
SPNCRNA.1696	2243.34719244485	3261.21004222458	0.539754445691701	4.08152271315806e-05
SPNCRNA.292	31.915061982864	75.5756976264728	1.2436849415056	0.00173074684865536
SPNCRNA.322	1245.01163498559	1699.88990639189	0.449282088292728	3.26679826988244e-07
SPNCRNA.427	362.583316980158	553.868528545391	0.611231019241856	7.52276433453176e-06
SPNCRNA.445	1840.98833384408	2470.33854456391	0.424228283254255	1.45769224087201e-07
SPNCRNA.532	957.8882510078	1501.70319678542	0.648670436989752	5.19886483820326e-11
SPSNORNA.21	303.553019934361	436.739944124924	0.524825959588185	0.00121255238469343
SPSNORNA.33	260.151162628151	447.467338413734	0.782432226058286	4.08152271315806e-05
SPSNRNA.01	22.1083179251767	56.4980622625876	1.35361212340551	0.0064422822068609
SPSNRNA.05	3.4427149310818	49.3756185656849	3.84218019128438	0.000485988529629318
SPSNRNA.07	126.859051714468	189.769650270127	0.581022818562179	0.0222234401604685
SPCC1020.02	4268.02693829873	6416.90587769234	0.588308540144113	5.21333495096775e-20
SPCC10H11.01	3107.5856076422	3883.89817851287	0.321711243979668	2.67631968667131e-05
SPCC1259.13	2374.96404572071	2803.12127003217	0.239128487482079	0.0105037531929291
SPCC132.03	2821.93646308933	3641.98631313219	0.368039995059735	1.52959257263373e-06
SPCC132.04c	3056.47491317061	4850.21615455213	0.666180317977095	1.47994092481518e-23
SPCC1393.07c	409.376116662995	606.231837665392	0.566442683765202	0.000895081693378973
SPCC1450.07c	2740.51182069177	3235.47539774537	0.239532349643363	0.00592445532428293
SPCC1620.02	906.707248086518	1142.93002002934	0.334028349322573	0.00317581977689637
SPCC1620.03	997.989128719143	1191.17692198511	0.255291703128282	0.0428270585155312
SPCC1672.01	3826.05776287686	4658.8179543811	0.284105302976171	0.0119743334737785
SPCC1682.07	4004.18410510337	5156.46715994544	0.364874665127314	2.54013698949917e-07
SPCC1753.01c	3741.91905644185	4300.75882518357	0.200812879983238	0.0252903029358454
SPCC18.09c	977.173846278287	1240.23465902039	0.343925956046215	0.00156268253937367
SPCC24B10.07	5048.96363669144	6262.02506831412	0.31064199698073	1.49288813861768e-05
SPCC330.07c	2906.39075841916	3457.06562060807	0.250319305037115	0.00339695148161754
SPCC4E9.01c	461.728074064452	664.85828311987	0.526003403834387	0.000481332982336465
SPCC569.05c	8727.18583568494	10010.4287813539	0.19791534794509	0.0373447441501469
SPCC569.08c	7642.52098542219	8596.09990486646	0.169633641450877	0.0472754973281024
SPCC576.04	2960.64471800834	3502.67268279962	0.242544802458333	0.00522457203047553
SPCC622.15c	1644.55512131367	1965.8456345842	0.257452675955539	0.0099973282037052
SPCC663.06c	850.456529900032	1043.26428055562	0.294795267635219	0.0164485908013737
SPCC70.08c	1161.15879603692	1528.77863593969	0.396814238842026	2.40280518776703e-05
SPCC70.09c	132.188908129034	296.200809661477	1.1639744577442	0.000236035698639226
SPCC70.12c	1868.27614408853	2386.07179185901	0.352929740254799	0.00407207146634247
SPCC757.09c	17979.6088471164	20424.6573906194	0.183950243528821	0.0167300934773527
SPCC895.05	3653.20710769655	4545.89782110637	0.315401711509326	0.00366917954013679
SPCC970.01	5667.86087526508	7462.80525447271	0.396913692850958	3.1364676490245e-09
SPCC970.10c	4600.63043214297	5298.74080481993	0.203817988049531	0.0170063381396143
SPCPJ732.02c	4595.99455164548	5325.72404294783	0.212600588247142	0.0114049788387014
SPNCRNA.1102	592.986354590358	872.712781913792	0.557508020484609	4.55652935813159e-07
SPNCRNA.1114	109.654105818135	193.192649101456	0.817080368909881	0.000473344684915153
SPNCRNA.1188	484.620330688464	660.377972434478	0.446437068829973	0.00105003779670126
SPNCRNA.1189	257.858469468094	353.339221479467	0.454474468408214	0.0163457679582599
SPNCRNA.1190	169.154031045034	244.012572560172	0.52861792560044	0.0258491130475477
SPNCRNA.1226	629.989667733659	1057.50687470213	0.747266969408872	4.04117558383406e-14
SPNCRNA.1257	397.342034326862	506.045468630167	0.348885595721347	0.041954242065775
SPNCRNA.1258	113.105449508293	171.327777967056	0.599090638370078	0.0328392767760004
SPNCRNA.1269	448.651190257203	598.167215613738	0.414954602696672	0.0194689665699438
SPNCRNA.1276	483.27184745869	659.703067124795	0.448981857992661	0.000731476101313377
SPNCRNA.128	1194.7946562669	2428.07848995324	1.02305236853543	2.3780557981406e-07
SPNCRNA.1290	178.779571162125	337.643149450748	0.91731739488367	3.14721872254831e-08
SPNCRNA.1293	512.714290717983	693.20524839577	0.435127467409186	0.00678913055402401
SPNCRNA.1296	979.095502798074	1334.42500772133	0.446696735933391	3.95157150069197e-06
SPNCRNA.1298	121.774475745029	182.400729798673	0.582899729640913	0.0305138207439167
SPNCRNA.1299	391.715124912714	586.59672373843	0.582564178637555	1.33954139026419e-05
SPNCRNA.32	694.841660461354	854.05898859045	0.297651462122856	0.0282243763474982
SPNCRNA.488	113.531933894015	183.812772184717	0.69513886423785	0.0064844092860596
SPNCRNA.523	253.554157006493	358.066008939411	0.497931643200625	0.00651189260627646
SPMTR.01	0.98240015758394	22.7816667240468	4.53541869722068	3.8287242300501e-05
