# Supplementary material for: Rbm10 facilitates heterochromatin assembly via the Clr6 HDAC complex
Source: Epigenetics Chromatin. 2021 Jan 19;14:8. doi: 10.1186/s13072-021-00382-y (PMC7816512; doi:10.1186/s13072-021-00382-y)
Supplement: Supplementary file 5 — Additional file 5: Table S4. List of genes that are down-regulated in Δrbm10 mutant. [file 13072_2021_382_MOESM5_ESM.xlsx]

## Sheet: GE_down_upon_KD
																											Additional Table S4. List of genes that are down-regulated in Δrbm10 mutant
																											GeneID	baseMeanWT	baseMeanKD	log2FoldChange(KD/WT)	padj
																											SPAC1002.13c	56776.1028599975	49692.9318721301	-0.1922431620625	0.0306283380298753
																											SPAC10F6.03c	32638.3748719403	28371.9819203888	-0.202102291140016	0.00530186250475943
																											SPAC10F6.12c	3277.24378190464	2819.56365212643	-0.217011081155705	0.0162880394205575
																											SPAC13G7.04c	6466.66805243981	5709.41659965389	-0.17967922027275	0.0448555608101123
																											SPAC14C4.09	11323.0147849264	9395.93874659493	-0.269148917610183	9.06756884123401e-05
																											SPAC14C4.11	20143.6489583881	16935.6627866165	-0.25026059805547	0.000229923917888303
																											SPAC14C4.12c	3696.83091592482	2950.60089643195	-0.3252802672157	3.07556545776665e-05
																											SPAC1687.19c	3696.25534582089	3144.5812910951	-0.233196493467605	0.00655018607749442
																											SPAC16E8.08	2399.09021489259	2018.89760849765	-0.248919665434267	0.00753341613359813
																											SPAC17C9.16c	4138.02845659792	3143.22689398115	-0.396697149523433	6.01208474605242e-08
																											SPAC186.05c	5116.31045922893	2900.40985629216	-0.818847028465383	1.60931014539087e-35
																											SPAC186.06	381.891123336875	286.825519239326	-0.412987998196475	0.0280366237886123
																											SPAC186.09	37.3312059881897	12.8719872566293	-1.53614731290044	0.023287420212036
																											SPAC18B11.06	7930.31980942182	6761.29823728478	-0.230078762218823	0.00254138499306779
																											SPAC19A8.07c	7154.98541254311	6134.01022736208	-0.222118253571766	0.00646667993312045
																											SPAC1F7.05	42352.6195965539	37334.0002211363	-0.181961108794288	0.0155115362233349
																											SPAC20G8.03	19075.7419568073	16755.3649001997	-0.187116066157678	0.0118116929131541
																											SPAC222.06	8619.78846967323	7477.41894597201	-0.205112099046949	0.0125886752129354
																											SPAC22A12.08c	4966.94616667179	4193.41316344987	-0.244234129208055	0.00227938518896848
																											SPAC23D3.05c	344.701652684899	245.350916943068	-0.490501552617077	0.00908870382264366
																											SPAC23D3.12	10277.5535813713	9008.71066489526	-0.190104347259338	0.0219716831912727
																											SPAC24C9.12c	89438.4131099134	80121.4945144658	-0.158705258782586	0.0407300219893561
																											SPAC25H1.05	3081.11625113289	2590.50084152944	-0.250222064326377	0.00407207146634247
																											SPAC27D7.11c	8425.30919182524	6275.11142688319	-0.425088554094706	0.000428342980178775
																											SPAC2C4.06c	2528.51184811239	2142.63504384027	-0.23890240273689	0.0131488517656015
																											SPAC2E1P3.05c	19891.0971757517	17548.6739607281	-0.180760836621872	0.0217387483787962
																											SPAC2F7.14c	5285.14027262008	4606.56519226582	-0.198250332358345	0.0217276821599302
																											SPAC31G5.02	4386.47215135775	3538.95751334652	-0.309736667552183	5.12971927529773e-05
																											SPAC323.01c	2720.47680175875	2186.40622160523	-0.315298055908243	0.000188028022879638
																											SPAC3C7.06c	1876.11680945397	1547.44160225221	-0.277864689033318	0.00482540633957164
																											SPAC4F8.04	6911.57819638927	6087.68896056711	-0.183120525761914	0.0362719033964534
																											SPAC513.03	2077.60008291752	1245.53039127988	-0.738157752548152	9.93261647947879e-21
																											SPAC57A7.12	35917.4826257456	30432.5850263608	-0.239069352935255	0.000532342954598602
																											SPAC57A7.13	2774.45703787141	16.2581370863837	-7.41489969508797	0
																											SPAC664.06	20206.2737727776	17223.7599890223	-0.230403178710118	0.00109866635195397
																											SPAC664.08c	8934.20573590038	7770.84612230186	-0.201267783375653	0.0110342799640225
																											SPAC6C3.06c	6003.71964815465	5231.3794184987	-0.198665201154058	0.041954242065775
																											SPAC6F6.03c	11577.4513122323	10177.4352679232	-0.185943644492413	0.0224220958396494
																											SPAC6G10.09	15272.7440721679	13513.8869164679	-0.176516608282206	0.0275500016999012
																											SPAC806.04c	7348.1596708372	5867.72270111073	-0.324582282399707	3.84327984042086e-06
																											SPAC821.09	28043.158346929	22892.6941450405	-0.292761583713013	3.5019848311455e-06
																											SPAC823.08c	6681.22325614253	5681.95416746065	-0.233725073654961	0.00257438964822836
																											SPAC8F11.04	14799.3232309991	13189.4174260283	-0.166150360872556	0.0424491547464721
																											SPAC926.08c	12312.7452327132	10907.9780722253	-0.174768753795449	0.0392445221149792
																											SPAC977.10	5784.50155924038	4937.92211586428	-0.228288568555115	0.00482540633957164
																											SPAPB1A10.12c	7702.42758076249	6673.87789499605	-0.206787921649075	0.00908870382264366
																											SPAPJ760.03c	16839.507258655	13781.7173572459	-0.289094248977987	3.4759956359552e-05
																											SPNCRNA.600	2133.37989454582	1790.85526075314	-0.252492150137519	0.00935468853761481
																											SPBC115.03	4312.58504932113	3687.59123912131	-0.225874163472531	0.0102100487513004
																											SPBC11C11.05	7008.44639939483	5739.23752499277	-0.288235586339465	0.00052890491610049
																											SPBC1539.10	6529.13243565762	5736.26161476467	-0.186780482301149	0.0306283380298753
																											SPBC16C6.12c	6316.19320671603	5547.63444058822	-0.18718257771406	0.0275500016999012
																											SPBC16H5.08c	45818.4931562094	40308.259086655	-0.18485453861561	0.0252412612553765
																											SPBC1709.06	3865.57572010228	3350.41566045457	-0.206343207338521	0.0262052200893667
																											SPBC1711.02	826.650903191044	593.859683699749	-0.477156110757672	4.5614735476886e-05
																											SPBC1861.01c	14771.7754395455	11924.2958066098	-0.308939166085699	2.61163446117699e-06
																											SPBC19C2.13c	1459.79853680628	1179.35995333525	-0.307765168498261	0.00320998146245896
																											SPBC23G7.09	828.883195037568	600.555992108815	-0.46487005352535	0.000108872016014287
																											SPBC23G7.10c	2429.14897523728	2066.13796412956	-0.233514378697853	0.0200069522244499
																											SPBC24C6.04	55164.4621396068	49068.9956133278	-0.168927416821605	0.0251516898544205
																											SPBC25H2.12c	18974.7027078575	16734.235344029	-0.181274652071668	0.0228970775488202
																											SPBC25H2.16c	12806.801270819	11355.8761324215	-0.173471163975249	0.0392445221149792
																											SPBC26H8.11c	5847.98908959723	4754.94326827689	-0.298512491459904	0.00363641362007238
																											SPBC27B12.08	6087.41349424895	5338.32187741751	-0.189443069497888	0.0282243763474982
																											SPBC28E12.05	4434.19925383471	3725.3387205396	-0.251301993862556	0.00223784458183328
																											SPBC2A9.07c	1655.6117570603	1383.10263145952	-0.259456184880992	0.0128385798156174
																											SPBC31A8.01c	44932.6865196579	39937.6339143602	-0.170016459444922	0.032304687011961
																											SPBC32H8.08c	4288.33440233118	3736.11213681916	-0.198879653683356	0.0252412612553765
																											SPBC3E7.10	7631.97216808396	6433.83876304353	-0.246376128806402	0.000710717870879974
																											SPBC3E7.12c	15156.6434847636	13070.4115216851	-0.213645731701027	0.00363724870076774
																											SPBC3H7.05c	6798.42848464876	5439.01282328318	-0.321856466330278	6.67727227821313e-06
																											SPBC428.14	5272.4726156804	4560.76455503235	-0.209204002516713	0.0114049788387014
																											SPBC530.07c	4230.09060073838	3358.52859774426	-0.332859250085108	1.19648906519466e-05
																											SPBC543.06c	5005.434744813	4243.99823341537	-0.238071323416562	0.00407207146634247
																											SPBC646.10c	35604.7331068341	31788.4822263689	-0.163564903098237	0.0347557453547607
																											SPBC651.04	1411.58822382106	1128.23361458259	-0.323253473253449	0.00123518700574772
																											SPBC660.14	3742.43678198641	3078.09755811465	-0.281938988602672	0.000466282682234524
																											SPBC800.06	6572.432026232	5658.88688171318	-0.215909017235793	0.00748181041054695
																											SPBC887.15c	11129.8700881005	9487.14599123615	-0.230390700014468	0.00129429759282098
																											SPBP8B7.18c	2117.34350631574	1815.10890838262	-0.222199229355282	0.0397370895840574
																											SPBPB7E8.01	18123.8086679988	12740.1675760552	-0.508501911584809	2.74352183110017e-17
																											SPNCRNA.1471	922.784383298056	719.055183419165	-0.359891095240381	0.00317581977689637
																											SPNCRNA.1487	673.710789125683	535.456625502013	-0.331359688872248	0.0243179950339421
																											SPNCRNA.1560	674.404765042761	544.064809588109	-0.309836212649929	0.0369038382830788
																											SPNCRNA.1626	5427.32208231547	4198.08001239043	-0.370510863772633	1.06301074175527e-07
																											SPNCRNA.388	1580.38480055298	1225.25034130292	-0.367199327666021	9.45610899414823e-05
																											SPCC1529.01	2097.05697499244	1793.63791002907	-0.225477382446106	0.0306283380298753
																											SPCC16A11.17	6643.8008089955	5860.93877816988	-0.180877052409987	0.0369038382830788
																											SPCC16C4.06c	2830.29357562225	2180.86859906578	-0.376048858266945	2.61163446117699e-06
																											SPCC1795.03	8948.03204337017	7953.67528063566	-0.169948759369649	0.0490060605157815
																											SPCC320.08	11302.0735863501	9891.00132821743	-0.192399000959047	0.0162880394205575
																											SPCC548.04	1513.88727159593	1284.73838736712	-0.236783170284106	0.0405000618378393
																											SPCC613.08	4457.0927888358	3903.93633820986	-0.191173468683917	0.0384070760517978
																											SPCC965.14c	754.307070651948	599.044868954516	-0.332487883276546	0.0149736103614047
																											SPCPB16A4.03c	31214.7907560104	27284.1215534152	-0.194168199843905	0.00773487438153942
																											SPRRNA.50	2449.71034847393	1943.78489516059	-0.333742601375775	0.00338165834682192
																											SPRRNA.51	2479.11332312884	1972.87587725473	-0.329524027886272	0.000123643952832131
																											SPRRNA.52	2451.4557546212	1971.85770764954	-0.314083274881651	0.0333217569613052
																											SPMTR.04	786.61410198423	610.223781296268	-0.366317645446701	0.00465701737164194
