# Supplementary material for: Rbm10 facilitates heterochromatin assembly via the Clr6 HDAC complex
Source: Epigenetics Chromatin. 2021 Jan 19;14:8. doi: 10.1186/s13072-021-00382-y (PMC7816512; doi:10.1186/s13072-021-00382-y)
Supplement: Supplementary file 6 — Additional file 6: Table S5. List of genes showing increased intron retention in Δrbm10 mutant. [file 13072_2021_382_MOESM6_ESM.xlsx]

## Sheet: AS_up_upon_KD
Additional Table S5. List of genes showing increased intron retention in Δrbm10 mutant
GeneID_intronID	Log2 read count	PIR
SPCP25A2.03__1.2	7.62439433424851	0.125990700117153
SPAC6F6.16c__2.3	7.28591252476945	0.148478962932574
SPAC644.18c__2.3	9.54528941798006	0.127604950266086
SPAC24H6.09__1.2	8.17583894589853	0.115208841050917
SPCC663.02__1.2	7.60607806935716	0.113111230693517
SPAC5D6.01__1.2	10.9513762388778	0.143629053122475
SPAC20G8.01__1.2	6.52168905098965	0.137502495501082
SPAC589.03c__1.2	7.92717840903897	0.123896577954511
SPBP8B7.08c__1.2	7.87823464820285	0.144136037989859
SPBC16C6.03c__1.2	7.65182903557739	0.149058141198655
SPCC1906.03__5.6	6.92797863460583	0.147338263164363
SPCC1183.03c__2.3	7.70069742496807	0.100694923595774
SPAC959.04c__2.3	7.75201867244797	0.146523072382587
SPCC1235.04c__1.2	7.63336162895247	0.145399389297896
SPBC582.04c__3.4	7.38459874039433	0.114049637334885
SPBC2A9.10__1.2	6.84453887230558	0.118274815784776
SPAC20H4.05c__1.2	7.95718036264095	0.105043181894837
SPBC15D4.12c__1.2	3.93691221327665	0.521224389645442
SPCC548.04__1.2	7.53682634013188	0.183920019138894
SPCC548.04__2.3	8.29300839966435	0.107216584731737
SPBC646.13__1.2	8.88244097742507	0.112156460724942
SPCC736.08__1.2	8.30189558487445	0.117908269387149
SPCC1672.04c__1.2	7.48989313899214	0.106490445159299
SPBC460.02c__1.2	11.2286542306239	0.116605931695382
SPBP23A10.10__1.2	7.07916529354034	0.176139846716349
SPAC12G12.11c__1.2	8.28667635738232	0.111548258961267
SPAC22H10.02__2.3	8.82545790845805	0.115257460661676
SPAC1B3.11c__1.2	6.58129007454586	0.111947708886758
SPBC8D2.07c__2.3	8.04512446511798	0.124885956651832
SPBC56F2.11__1.2	9.97503701003986	0.101790069483762
SPBC1685.16__3.4	9.60807652431025	0.154443480983749
SPBC11C11.01__2.3	7.38829525988935	0.185394607665717
SPAC2F3.11__1.2	9.29831386859657	0.15071726673255
SPBC30D10.21__1.2	8.15992125827792	0.145093340011143
SPBC119.18__1.2	9.81764195010656	0.12090689467194
SPBC1D7.01__1.2	8.86169302600376	0.144827927197085
SPCC18.10__1.2	8.25903081894828	0.101318696669618
SPBC4B4.01c__2.3	8.47681012478591	0.109472782139019
