# Supplementary material for: Rbm10 facilitates heterochromatin assembly via the Clr6 HDAC complex
Source: Epigenetics Chromatin. 2021 Jan 19;14:8. doi: 10.1186/s13072-021-00382-y (PMC7816512; doi:10.1186/s13072-021-00382-y)
Supplement: Supplementary file 7 — Additional file 7: Table S6. List of genes showing decreased intron retention in Δrbm10 mutant. [file 13072_2021_382_MOESM7_ESM.xlsx]

## Sheet: AS_down_upon_KD
Additional Table S6. List of genes showing decreased intron retention in Δrbm10 mutant
GeneID_intronID	Log2 read count	PIR
SPAC3G9.17__2.3	7.66195452134295	-0.206412838567029
SPBP19A11.07c__3.4	7.105311093066	-0.225341841780672
SPAC23H4.16c__1.2	7.96232784121028	-0.133190931046694
SPAC18B11.09c__1.2	8.18919525468745	-0.142877346622418
SPCP20C8.03__1.2	4.38296719379439	-0.718686676798379
SPAC30.03c__2.3	8.67703972706701	-0.142384395171694
SPNCRNA.159__1.2	8.40335694011812	-0.166001479696787
