# Supplementary material for: Rbm10 facilitates heterochromatin assembly via the Clr6 HDAC complex
Source: Epigenetics Chromatin. 2021 Jan 19;14:8. doi: 10.1186/s13072-021-00382-y (PMC7816512; doi:10.1186/s13072-021-00382-y)
Supplement: Supplementary file 8 — Additional file 8: Table S7. List of protein identified as interacting partners of Rbm10. [file 13072_2021_382_MOESM8_ESM.xlsx]

## Sheet: Sheet1
Additional Table S7. List of protein identified as interacting partners of Rbm10
ID	Name	Description	Feature_Type
SPAC1002.12c	SPAC1002.12c	succinate-semialdehyde dehydrogenase	predicted-others
SPAC105.03c	SPAC105.03c	transcription factor (predicted)	predicted-transcription
SPAC10F6.13c	SPAC10F6.13c	aspartate aminotransferase (predicted)	predicted-others
SPAC10F6.17c	SPAC10F6.17c	mitochondrial pyruvate dehydrogenase (lipoamide) phosphatase (predicted)	predicted-others
SPAC12B10.01c	SPAC12B10.01c	ubiquitin-protein ligase E3 (predicted)	predicted-ubiquitination and somoylation
SPAC12B10.13	SPAC12B10.13	proteasome-dependent catabolite inactivation protein, ubiquitin ligase complex subunit (predicted)	predicted-ubiquitination and somoylation
SPAC12G12.01c	SPAC12G12.01c	SEA complex subunit ubiquitin-protein ligase E3	predicted-ubiquitination and somoylation
SPAC12G12.09	SPAC12G12.09	conserved fungal protein	predicted-others
SPAC139.05	SPAC139.05	succinate-semialdehyde dehydrogenase (predicted)	predicted-others
SPAC13C5.01c	SPAC13C5.01c	20S proteasome complex subunit alpha 3 (predicted)	predicted-others
SPAC144.12	SPAC144.12	ribose 5-phosphate isomerase (predicted)	predicted-others
SPAC1486.03c	SPAC1486.03c	RNA-binding splicing factor (predicted)	predicted-RNA processing
SPAC14C4.11	SPAC14C4.11	polyphosphate synthetase (predicted)	predicted-others
SPAC1527.03	SPAC1527.03	RNA-binding protein (predicted)	predicted-RNA processing
SPAC167.07c	SPAC167.07c	ubiquitin-protein ligase E3 (predicted)	predicted-ubiquitination and somoylation
SPAC16E8.08	SPAC16E8.08	sequence orphan	predicted-others
SPAC16E8.13	SPAC16E8.13	ubiquitin-protein ligase E3 (predicted)	predicted-ubiquitination and somoylation
SPAC17A2.02c	SPAC17A2.02c	DUF887 family protein	predicted-others
SPAC17G6.15c	SPAC17G6.15c	MTC tricarboxylate transporter (predicted)	predicted-others
SPAC17G8.06c	SPAC17G8.06c	dihydroxy-acid dehydratase (predicted)	predicted-others
SPAC17H9.04c	SPAC17H9.04c	RNA-binding protein	predicted-RNA processing
SPAC17H9.13c	SPAC17H9.13c	glutamate 5-kinase (predicted)	predicted-others
SPAC17H9.14c	SPAC17H9.14c	protein disulfide isomerase	predicted-others
SPAC1805.16c	SPAC1805.16c	purine nucleoside phosphorylase (predicted)	predicted-others
SPAC1952.09c	SPAC1952.09c	acetyl-CoA hydrolase (predicted)	predicted-others
SPAC1952.17c	SPAC1952.17c	GTPase activating protein (predicted)	predicted-others
SPAC19G12.05	SPAC19G12.05	mitochondrial citrate transporter (predicted)	predicted-others
SPAC1A6.01c	SPAC1A6.01c	human thyroid receptor interacting protein homolog, transcription coactivator (predicted)	predicted-transcription
SPAC1A6.10	SPAC1A6.10	Moeb/ThiF domain	predicted-others
SPAC1B1.02c	SPAC1B1.02c	NAD/NADH kinase (predicted)	predicted-others
SPAC1B3.01c	SPAC1B3.01c	uracil phosphoribosyltransferase (predicted)	predicted-others
SPAC1B3.13	SPAC1B3.13	U3 snoRNP-associated protein Nan1 (predicted)	predicted-RNA processing
SPAC1F12.07	SPAC1F12.07	phosphoserine aminotransferase (predicted)	predicted-others
SPAC1F5.02	SPAC1F5.02	protein disulfide isomerase (predicted)	predicted-others
SPAC1F8.04c	SPAC1F8.04c	hydrolase (predicted)	predicted-others
SPAC20G8.02	SPAC20G8.02	mitochondrial DDHD family phospholipase (predicted)	predicted-others
SPAC20G8.04c	SPAC20G8.04c	mitochondrial electron transfer flavoprotein-ubiquinone oxidoreductase (predicted)	predicted-others
SPAC227.06	SPAC227.06	Rab GTPase binding (predicted)	predicted-others
SPAC227.15	SPAC227.15	protein phosphatase regulatory subunit Reg1 (predicted)	predicted-transcription
SPAC23C4.05c	SPAC23C4.05c	LEA domain protein	predicted-others
SPAC24B11.12c	SPAC24B11.12c	P-type ATPase (predicted)	predicted-others
SPAC24C9.06c	SPAC24C9.06c	aconitate hydratase (predicted)	predicted-others
SPAC24C9.11	SPAC24C9.11	ribosome small subunit biogenesis protein (predicted)	predicted-RNA processing
SPAC24H6.13	SPAC24H6.13	DUF221 family protein implicated in Golgi to plasma membrane transport (predicted)	predicted-others
SPAC25B8.06c	SPAC25B8.06c	mitochondrial serine-tRNA ligase (predicted)	predicted-tRNA ligase
SPAC26F1.07	SPAC26F1.07	glucose 1-dehydrogenase (NADP+) (predicted)	predicted-others
SPAC27F1.06c	SPAC27F1.06c	FKBP-type peptidyl-prolyl cis-trans isomerase (predicted)	predicted-others
SPAC2F3.13c	SPAC2F3.13c	queuine tRNA-ribosyltransferase (predicted)	predicted-tRNA ligase
SPAC2F3.16	SPAC2F3.16	ubiquitin-protein ligase E3 (predicted)	predicted-ubiquitination and somoylation
SPAC30C2.04	SPAC30C2.04	cofactor for methionyl-and glutamyl-tRNA synthetases (predicted)	predicted-RNA processing
SPAC30C2.07	SPAC30C2.07	sequence orphan	predicted-others
SPAC30D11.14c	SPAC30D11.14c	RNA-binding protein (predicted)	predicted-RNA processing
SPAC31A2.04c	SPAC31A2.04c	20S proteasome complex subunit beta 4 (predicted)	predicted-ubiquitination and somoylation
SPAC31G5.05c	SPAC31G5.05c	ribulose phosphate 3-epimerase (predicted)	predicted-others
SPAC328.04	SPAC328.04	AAA family ATPase, unknown biological role	predicted-others
SPAC32A11.02c	SPAC32A11.02c	conserved fungal protein	predicted-others
SPAC3A11.07	SPAC3A11.07	NADH dehydrogenase (predicted)	predicted-others
SPAC3F10.16c	SPAC3F10.16c	GTP binding protein, HSR1-related (predicted)	predicted-others
SPAC3F10.17	SPAC3F10.17	ribosome biogenesis protein Ltv1 (predicted)	predicted-RNA processing
SPAC3H5.08c	SPAC3H5.08c	WD repeat protein, human WDR44 family	predicted-others
SPAC3H8.02	SPAC3H8.02	sec14 cytosolic factor family phosphatidylinositol transporter (predicted)	predicted-others
SPAC458.02c	SPAC458.02c	mRNP complex (predicted)	predicted-RNA processing
SPAC4A8.14	SPAC4A8.14	ribose-phosphate pyrophosphokinase (predicted)	predicted-others
SPAC4D7.02c	SPAC4D7.02c	glycerophosphoryl diester phosphodiesterase (predicted)	predicted-others
SPAC4F10.09c	SPAC4F10.09c	ribosome biogenesis protein Noc1 (predicted)	predicted-RNA processing
SPAC4F8.11	SPAC4F8.11	SEA complex subunit, human WDR24 family	predicted-ubiquitination and somoylation
SPAC4H3.01	SPAC4H3.01	DNAJ domain protein Caj1/Djp1 type (predicted)	predicted-others
SPAC4H3.03c	SPAC4H3.03c	glucan 1,4-alpha-glucosidase (predicted)	predicted-others
SPAC4H3.13	SPAC4H3.13	transcriptional regulator Pcc1 (predicted)	predicted-transcription
SPAC521.03	SPAC521.03	short chain dehydrogenase (predicted)	predicted-others
SPAC521.04c	SPAC521.04c	calcium permease (predicted)	predicted-others
SPAC56F8.03	SPAC56F8.03	translation initiation factor IF2 (predicted)	predicted-others
SPAC637.04	SPAC637.04	cargo-transport protein Ypp1 (predicted)	predicted-transport
SPAC637.08	SPAC637.08	iron-sulfur cluster assembly ATPase Nbp35 (predicted)	predicted-others
SPAC644.13c	SPAC644.13c	Rab GTPase binding (predicted)	predicted-others
SPAC644.16	SPAC644.16	RNA-binding protein (predicted)	predicted-RNA processing
SPAC664.08c	SPAC664.08c	traub family protein involved in ribosome biogenesis (predicted)	predicted-RNA processing
SPAC6G10.03c	SPAC6G10.03c	mitochondrial cardiolipin-specific phospholipase (predicted)	predicted-others
SPAC6G10.04c	SPAC6G10.04c	20S proteasome complex subunit alpha 6 subunit Pre5 (predicted)	predicted-ubiquitination and somoylation
SPAC6G9.14	SPAC6G9.14	RNA-binding protein (predicted)	predicted-RNA processing
SPAC732.02c	SPAC732.02c	fructose-2,6-bisphosphate 2-phosphatase activity (predicted)	predicted-others
SPAC806.02c	SPAC806.02c	Par A family ATPase/WD repeat iron cluster assembly fusion protein (predicted)	predicted-others
SPAC8E11.05c	SPAC8E11.05c	conserved fungal protein	predicted-others
SPAC8E11.10	SPAC8E11.10	sorbose reductase (predicted)	predicted-others
SPAC926.06c	SPAC926.06c	leucine-rich repeat protein, unknown	predicted-others
SPAC9E9.04	SPAC9E9.04	bcap family homolog (predicted)	predicted-others
SPAC9G1.05	SPAC9G1.05	actin cortical patch component Aip1 (predicted)	predicted-others
SPACUNK4.13c	SPACUNK4.13c	mitochondrial NTPase Ylf2 (predicted)	predicted-others
SPACUNK4.16c	SPACUNK4.16c	alpha,alpha-trehalose-phosphate synthase (predicted)	predicted-others
SPAP27G11.09c	SPAP27G11.09c	GTP cyclohydrolase (predicted)	predicted-others
SPAP8A3.06	SPAP8A3.06	U2AF small subunit, U2AF-23	published-RNA processing
SPAPB17E12.14c	SPAPB17E12.14c	6-phosphofructo-2-kinase (predicted)	predicted-others
SPAPB2B4.04c	SPAPB2B4.04c	vacuolar calcium transporting P-type ATPase P2 type, Pmc1	published-others
SPBC106.03	SPBC106.03	DUF1776 family protein	predicted-ubiquitination and somoylation
SPBC119.15	SPBC119.15	AAA family ATPase at the interface between RNA polymerase II and chaperone (predicted)	predicted-transcription
SPBC119.17	SPBC119.17	mitochondrial metalloendopeptidase (predicted)	predicted-others
SPBC11C11.06c	SPBC11C11.06c	sequence orphan	predicted-others
SPBC1271.07c	SPBC1271.07c	N-acetyltransferase (predicted)	predicted-others
SPBC1271.15c	SPBC1271.15c	mitochondrial translation initiation factor IF-2Mt (predicted)	predicted-others
SPBC1289.14	SPBC1289.14	adducin (predicted)	predicted-others
SPBC12C2.03c	SPBC12C2.03c	methionine synthase reductase (predicted)	predicted-others
SPBC12C2.11	SPBC12C2.11	glutamine-fructose-6-phosphate transaminase (predicted)	predicted-others
SPBC13G1.09	SPBC13G1.09	bystin family U3 and U14 snoRNA associated protein (predicted)	predicted-RNA processing
SPBC14C8.04	SPBC14C8.04	acetolactate synthase regulatory unit (predicted)	predicted-others
SPBC1539.03c	SPBC1539.03c	argininosuccinate lyase (predicted)	predicted-others
SPBC15C4.02	SPBC15C4.02	ABC1 kinase family protein, implicted in mitochondrial ergosterol and phospholipd homeostasis	predicted-others
SPBC15D4.05	SPBC15D4.05	conserved CobW/HypB/UreG nucleotide binding domain protein (predicted)	predicted-others
SPBC1604.12	SPBC1604.12	sequence orphan	predicted-others
SPBC1685.14c	SPBC1685.14c	Vid27 family protein	predicted-others
SPBC16A3.02c	SPBC16A3.02c	mitochondrial conserved protein (predicted)	predicted-others
SPBC16D10.01c	SPBC16D10.01c	conserved fungal protein	predicted-others
SPBC16E9.02c	SPBC16E9.02c	CUE domain protein	predicted-ubiquitination and somoylation
SPBC16G5.07c	SPBC16G5.07c	prohibitin (predicted)	predicted-others
SPBC16H5.12c	SPBC16H5.12c	conserved fungal protein	predicted-others
SPBC1703.07	SPBC1703.07	ATP citrate synthase subunit 1 (predicted)	predicted-others
SPBC1709.17	SPBC1709.17	folylpolyglutamate synthase (predicted)	predicted-others
SPBC1734.03	SPBC1734.03	trifunctional dihydropteroatesynthase/2-amino-4-hydroxy-6-hydro xymethyldihydropteridinediphosphokinase/dihydroneopterin aldolase (predicted)	predicted-others
SPBC1773.17c	SPBC1773.17c	glyoxylate reductase (predicted)	predicted-others
SPBC17A3.05c	SPBC17A3.05c	DNAJ/DUF1977 DNAJB12 homolog (predicted)	predicted-others
SPBC17D1.05	SPBC17D1.05	sequence orphan	predicted-others
SPBC17D11.08	SPBC17D11.08	WD repeat protein, DDB1 and CUL4-associated factor 7 (predicted)	predicted-ubiquitination and somoylation
SPBC19C2.10	SPBC19C2.10	BAR adaptor protein	predicted-others
SPBC19F8.03c	SPBC19F8.03c	ENTH/VHS domain protein (predicted)	predicted-others
SPBC215.11c	SPBC215.11c	aldo/keto reductase, unknown biological role	predicted-others
SPBC23E6.10c	SPBC23E6.10c	methylthioribose-1-phosphate isomerase (predicted)	predicted-others
SPBC25H2.16c	SPBC25H2.16c	adaptin (predicted)	predicted-others
SPBC26H8.04c	SPBC26H8.04c	DEP domain protein	predicted-others
SPBC26H8.12	SPBC26H8.12	cytochrome c heme lyase (predicted)	predicted-others
SPBC27B12.14	SPBC27B12.14	mitochondrial membrane protein complex assembly protein (predicted)	predicted-others
SPBC29A3.09c	SPBC29A3.09c	AAA family ATPase Gcn20 (predicted)	predicted-others
SPBC2F12.05c	SPBC2F12.05c	sterol binding ankyrin repeat protein (predicted)	predicted-others
SPBC2G5.05	SPBC2G5.05	transketolase (predicted)	predicted-others
SPBC30B4.06c	SPBC30B4.06c	mitochondrial GIDA family tRNA uridine 5-carboxymethylaminomethyl modification enzyme (predicted)	predicted-RNA processing
SPBC30D10.03c	SPBC30D10.03c	IMP 5'-nucleotidase (predicted)	predicted-others
SPBC31F10.10c	SPBC31F10.10c	zf-MYND type zinc finger protein	predicted-transcription
SPBC32F12.10	SPBC32F12.10	phosphoglucomutase (predicted)	predicted-others
SPBC336.02	SPBC336.02	18S rRNA dimethylase (predicted)	predicted-RNA processing
SPBC337.10c	SPBC337.10c	anamorsin family protein, involved in iron-sulfur cluster assembly (predicted)	predicted-others
SPBC3B8.08	SPBC3B8.08	Sjogren's syndrome/scleroderma autoantigen 1 family (predicted)	predicted-others
SPBC3B9.03	SPBC3B9.03	signal recognition particle receptor alpha subunit Srp101 (predicted)	predicted-others
SPBC3E7.05c	SPBC3E7.05c	human mitofilin ortholog (predicted)	predicted-others
SPBC3F6.01c	SPBC3F6.01c	serine/threonine protein phosphatase (predicted)	predicted-others
SPBC3F6.02c	SPBC3F6.02c	3 beta-hydroxysteroid dehydrogenase/delta 5-->4-isomerase (predicted)	predicted-others
SPBC3H7.03c	SPBC3H7.03c	2-oxoglutarate dehydrogenase (lipoamide) (e1 component of oxoglutarate dehydrogenase complex) (predicted)	predicted-others
SPBC3H7.04	SPBC3H7.04	supeoxide dismutase mitochondrial ribosomal protein subunit (predicted)	predicted-RNA processing
SPBC4.03c	SPBC4.03c	COPII-coated vesicle component Sfb3 (predicted)	predicted-transport
SPBC4.06	SPBC4.06	acid phosphatase (predicted)	predicted-others
SPBC405.06	SPBC405.06	DNAJ protein Xdj1 (predicted)	predicted-others
SPBC428.15	SPBC428.15	Obg-like ATPase (predicted)	predicted-others
SPBC4C3.03	SPBC4C3.03	homoserine kinase (predicted)	predicted-others
SPBC4C3.07	SPBC4C3.07	translation initiation factor eIF3f	published-others
SPBC4F6.07c	SPBC4F6.07c	ATP-dependent RNA helicase Mak5 (predicted)	predicted-RNA processing
SPBC4F6.13c	SPBC4F6.13c	WD repeat/BOP1NT protein (predicted)	predicted-others
SPBC56F2.07c	SPBC56F2.07c	ribosome biogenesis factor recycling AAA family ATPase (predicted)	predicted-others
SPBC56F2.08c	SPBC56F2.08c	RNA-binding protein (predicted)	upublished-RNA processing
SPBC646.16	SPBC646.16	20S proteasome complex subunit alpha 1 (predicted)	predicted-ubiquitination and somoylation
SPBC660.16	SPBC660.16	phosphogluconate dehydrogenase, decarboxylating	predicted-others
SPBC713.04c	SPBC713.04c	U3 snoRNP-associated protein Utp1 (predicted)	predicted-RNA processing
SPBC713.09	SPBC713.09	sequence orphan	predicted-others
SPBC83.05	SPBC83.05	mitochondrial RNA-binding protein (predicted)	predicted-RNA processing
SPBC83.13	SPBC83.13	mitochondrial tricarboxylic acid transporter (predicted)	predicted-transport
SPBC8D2.17	SPBC8D2.17	alpha-1,2-galactosyltransferase (predicted)	predicted-others
SPBC8E4.03	SPBC8E4.03	agmatinase 2 (predicted)	predicted-others
SPBC9B6.11c	SPBC9B6.11c	CCR4/nocturin family endoribonuclease (predicted)	predicted-others
SPBP16F5.08c	SPBP16F5.08c	flavin dependent monooxygenase (predicted)	predicted-others
SPBP35G2.14	SPBP35G2.14	RNA-binding protein	predicted-RNA processing
SPBP4H10.07	SPBP4H10.07	ubiquitin-protein ligase E3 (predicted)	predicted-ubiquitination and somoylation
SPBP4H10.15	SPBP4H10.15	aconitate hydratase/mitochondrial ribosomal protein subunit L21, fusion protein (predicted)	predicted-ubiquitination and somoylation
SPBP8B7.02	SPBP8B7.02	sequence orphan	predicted-others
SPBP8B7.05c	SPBP8B7.05c	carbonic anhydrase (predicted)	predicted-others
SPBP8B7.18c	SPBP8B7.18c	phosphomethylpyrimidine kinase (predicted)	predicted-others
SPBP8B7.20c	SPBP8B7.20c	RNA methyltransferase Nop2 (predicted)	predicted-RNA processing
SPBPB7E8.02	SPBPB7E8.02	PSP1 family protein	predicted-others
SPCC11E10.07c	SPCC11E10.07c	translation initiation factor eIF2B alpha subunit (predicted)	predicted-others
SPCC1223.01	SPCC1223.01	ubiquitin-protein ligase E3 (predicted)	predicted-ubiquitination and somoylation
SPCC1223.09	SPCC1223.09	uricase (predicted)	predicted-others
SPCC126.12	SPCC126.12	NGG1 interacting factor 3 family, implicated in transcription	predicted-transcription
SPCC1322.09	SPCC1322.09	conserved fungal protein	predicted-others
SPCC1442.05c	SPCC1442.05c	mitochondrial protein	predicted-others
SPCC1494.06c	SPCC1494.06c	ATP-dependent RNA helicase Dbp9 (predicted)	predicted-RNA processing
SPCC14G10.01	SPCC14G10.01	dephospho-CoA kinase (predicted)	predicted-others
SPCC14G10.04	SPCC14G10.04	sequence orphan	predicted-others
SPCC162.11c	SPCC162.11c	uridine kinase/uracil phosphoribosyltransferase (predicted)	predicted-others
SPCC1672.07	SPCC1672.07	U3 snoRNP-associated protein Utp21 (predicted)	predicted-RNA processing
SPCC1739.01	SPCC1739.01	zf-CCCH type zinc finger protein	predicted-transcription
SPCC1739.06c	SPCC1739.06c	uroporphyrin methyltransferase (predicted)	predicted-others
SPCC1827.02c	SPCC1827.02c	cholinephosphate cytidylyltransferase (predicted)	predicted-others
SPCC1827.06c	SPCC1827.06c	aspartate semialdehyde dehydrogenase (predicted)	predicted-others
SPCC1840.09	SPCC1840.09	NAD dependent epimerase/dehydratase family protein	predicted-others
SPCC23B6.04c	SPCC23B6.04c	sec14 cytosolic factor family (predicted)	predicted-others
SPCC306.08c	SPCC306.08c	malate dehydrogenase (predicted)	predicted-others
SPCC320.05	SPCC320.05	sulphate transmembrane transporter (predicted)	predicted-others
SPCC320.14	SPCC320.14	threo-3-hydroxyaspartate ammonia-lyase (predicted)	predicted-others
SPCC330.09	SPCC330.09	rRNA processing protein Enp2 (predicted)	predicted-RNA processing
SPCC338.06c	SPCC338.06c	heat shock protein Hsp20 family (predicted)	predicted-others
SPCC364.04c	SPCC364.04c	CASP family protein involved in Golgi vesicle transport (predicted)	predicted-transport
SPCC4G3.12c	SPCC4G3.12c	ubiquitin-protein ligase E3 (predicted)	predicted-ubiquitination and somoylation
SPCC4G3.13c	SPCC4G3.13c	CUE domain protein Cue1/4 family involved in ER associated protein catabolism (predicted)	predicted-others
SPCC4G3.17	SPCC4G3.17	HD domain metal dependent phosphohydrolase (predicted)	predicted-others
SPCC622.10c	SPCC622.10c	exocyst complex subunit Sec5 (predicted)	predicted-others
SPCC622.14	SPCC622.14	GTPase activating protein (predicted)	predicted-others
SPCC663.09c	SPCC663.09c	short chain dehydrogenase (predicted)	predicted-others
SPCC737.06c	SPCC737.06c	glutamate-cysteine ligase regulatory subunit (predicted)	predicted-others
SPCC737.08	SPCC737.08	midasin (predicted)	predicted-others
SPCC794.11c	SPCC794.11c	ENTH/VHS domain protein Ent3 (predicted)	predicted-others
SPCC825.01	SPCC825.01	ATPase, Arb family ABCF1-like (predicted)	predicted-others
SPBC2D10.18	abc1	ABC1 kinase family ubiquinone biosynthesis protein Abc1/Coq8	published-others
SPAC3F10.11c	abc2	glutathione S-conjugate-exporting ATPase Abc2	published-others
SPCC191.02c	acs1	acetyl-CoA ligase (predicted)	predicted-others
SPCC24B10.08c	ada2	SAGA complex subunit Ada2	published-chromatin organization
SPBC405.01	ade1	phosphoribosylamine-glycine ligase/phosphoribosylformylglycinamidine cyclo-ligase	published-others
SPCPB16A4.03c	ade10	bifunctional IMP cyclohydrolase/phosphoribosylaminoimidazolecarboxamideformyltransferase	published-others
SPAC6F12.10c	ade3	phosphoribosylformylglycinamidine synthase Ade3 (predicted)	predicted-others
SPBC2G2.08	ade9	C-1-tetrahydrofolatesynthase/methylenetetrahydrof olatedehydrogenase/methylenetetrahydrofolatecyclohydrolase/ formyltetrahydrofolatesynthetase (predicted)	predicted-others
SPAC5H10.06c	adh4	alcohol dehydrogenase Adh4	published-others
SPCC1494.10	adn3	transcription factor (predicted)	predicted-transcription
SPBPB21E7.07	aes1	enhancer of RNA-mediated gene silencing	published-chromatin organization
SPAC26F1.14c	aif1	apoptosis-inducing factor homolog Aif1 (predicted)	predicted-others
SPBC17A3.09c	aim22	lipoate-protein ligase A (predicted)	predicted-others
SPAC23C11.09	ala1	mitochondrial and cytoplasmic alanine-tRNA ligase Ala1 (predicted)	predicted-tRNA ligase
SPBC947.01	alf1	ATP-dependent microtubule severing protein (predicted)	predicted-others
SPCC330.08	alg11	alpha-1,2-mannosyltransferase Alg11	published-others
SPBC1734.12c	alg12	dolichyl pyrophosphate Man7GlcNAc2 alpha-1,6-mannosyltransferase Alg12 (predicted)	predicted-others
SPAC1486.04c	alm1	medial ring protein Alm1	predicted-others
SPAC23H4.12	alp13	MRG family Clr6 histone deacetylase complex subunit Alp13	published-chromatin organization
SPBP23A10.08	alp5	actin-like protein Arp4	published-chromatin organization
SPAC890.02c	alp7	centrosomal transforming acidic coiled-coil (TACC) protein ortholog Alp7	published-others
SPAC513.05	ams1	alpha-mannosidase Ams1 (predicted)	predicted-others
SPBC1921.05	ape2	aminopeptidase Ape2 (predicted)	predicted-others
SPBC2G2.06c	apl1	AP-2 adaptor complex subunit Apl1 (predicted)	predicted-others
SPBC947.02	apl2	AP-1 adaptor complex subunit beta subunit Apl2	published-others
SPBC691.03c	apl3	AP-2 adaptor complex subunit Alp3 (predicted)	predicted-others
SPCP1E11.06	apl4	AP-1 adaptor complex gamma subunit Apl4	published-others
SPAC23H3.06	apl6	AP-3 adaptor complex subunit Apl6 (predicted)	predicted-others
SPBP16F5.07	apm1	AP-1 adaptor complex mu subunit Apm1	published-others
SPBC651.11c	apm3	AP-3 adaptor complex subunit Apm3 (predicted)	predicted-others
SPAC31A2.09c	apm4	AP-2 adaptor complex subunit Apm4 (predicted)	predicted-others
SPAC6F6.10c	arc2	ARP2/3 actin-organizing complex subunit Arc34	published-others
SPAC6G9.07c	arc4	ARP2/3 actin-organizing complex subunit Arc4	published-others
SPAC17G8.04c	arc5	ARP2/3 actin-organizing complex subunit Arc5	published-others
SPCC777.09c	arg1	acetylornithine aminotransferase	published-others
SPBC428.05c	arg12	argininosuccinate synthase Arg12	published-others
SPBC215.08c	arg4	arginine specific carbamoyl-phosphate synthase Arg4 (predicted)	predicted-others
SPAC11H11.06	arp2	ARP2/3 actin-organizing complex subunit Arp2	published-others
SPAC630.03	arp3	Arp2/3 protein complex, actin-like protein subunit Arp3	published-others
SPAC23D3.09	arp42	SWI/SNF and RSC complex subunit Arp42	published-chromatin organization
SPBC365.10	arp5	actin-like protein Arp5	published-chromatin organization
SPCC550.12	arp6	actin-like protein Arp6	published-chromatin organization
SPAC664.02c	arp8	actin-like protein, Ino80 complex subunit Arp8	published-chromatin organization
SPAC1071.06	arp9	SWI/SNF and RSC complex subunit Arp9	published-chromatin organization
SPAPB1A10.09	ase1	antiparallel microtubule cross-linking factor Ase1	published-others
SPBC13G1.08c	ash2	Ash2-trithorax family protein	published-chromatin organization
SPBC119.10	asn1	asparagine synthetase	published-others
SPAC922.07c	atd2	aldehyde dehydrogenase (predicted)	predicted-others
SPCC63.08c	atg1	autophagy and CVT pathway serine/threonine protein kinase Atg1	published-others
SPAC7D4.04	atg11	autophagy protein Atg11	published-others
SPAC23C4.16c	atg15	autophagy associated lipase Atg15	published-others
SPBC31E1.01c	atg2	autophagy associated protein Atg2	published-others
SPAC20G8.10c	atg6	beclin family protein, involved in autophagy	published-others
SPBC31F10.15c	atp15	F0-ATPase epsilon subunit (predicted)	predicted-others
SPBC1734.13	atp3	F1-ATPase gamma subunit (predicted)	predicted-others
SPAC3H1.09c	avt3	vacuolar amino acid efflux transporter Avt3	published-transport
SPAC23D3.11	ayr1	1-acyldihydroxyacetone phosphate reductase (predicted)	predicted-others
SPBC530.03c	bag102	BAG family molecular chaperone regulator Bag102 (predicted)	predicted-others
SPBC31E1.06	bms1	GTP binding protein Bms1 (predicted)	predicted-others
SPCC970.10c	brl2	ubiquitin-protein ligase E3 Brl2	published-ubiquitination and sumoylation
SPAC17G6.05c	bro1	BRO1 domain protein Bro1 (predicted)	predicted-others
SPAC9.03c	brr2	U5 snRNP complex subunit Brr2	published-RNA processing
SPAC15A10.16	bud6	actin interacting protein 3 homolog Bud6	published-others
SPAC31A2.14	bun107	WD repeat protein, human WDR48 family Bun107	published-ubiquitination and sumoylation
SPBC3D6.02	but2	But2 family protein But2	published-others
SPAC13D6.02c	byr3	translational activator, zf-CCHC type zinc finger protein (predicted)	predicted-others
SPCC18.06c	caf1	CCR4-Not complex CAF1 family ribonuclease subunit Caf1	published-RNA processing
SPAC664.15	caf4	CCR4-Not complex subunit Caf4/Mdv1 (predicted)	predicted-others
SPAC3A12.14	cam1	calmodulin Cam1	published-others
SPAC2E1P3.04	cao1	copper amine oxidase Cao1	published-others
SPCC306.09c	cap1	adenylyl cyclase-associated protein Cap1	published-others
SPBC21C3.08c	car2	ornithine transaminase Car2	published-others
SPAC29A4.04c	cbf5	pseudouridylate synthase Cbf5 (predicted)	predicted-others
SPBC29A3.01	ccc2	copper transporting ATPase Ccc2 (predicted)	predicted-others
SPCC188.07	ccq1	telomere maintenance protein Ccq1	published-chromatin organization
SPBC29A10.01	ccr1	NADPH-cytochrome p450 reductase	published-others
SPCC31H12.08c	ccr4	CCR4-Not complex subunit Ccr4 (predicted)	predicted-others
SPAC22E12.04	ccs1	superoxide dismutase copper chaperone Ccs1	published-others
SPBC25H2.12c	cct7	chaperonin-containing T-complex eta subunit Cct7	published-others
SPBC336.12c	cdc10	MBF transcription factor complex subunit Cdc10	published-transcription
SPAC1F5.04c	cdc12	formin Cdc12	published-others
SPAC20G8.01	cdc17	ATP-dependent DNA ligase Cdc17	published-DNA replication and repair
SPBC19C2.01	cdc28	ATP-dependent RNA helicase Cdc28	published-RNA processing
SPAP8A3.08	cdc4	myosin II light chain	published-others
SPAC644.12	cdc5	cell division control protein, splicing factor Cdc5	published-RNA processing
SPBC336.04	cdc6	DNA polymerase delta catalytic subunit Cdc6	published-DNA replication and repair
SPBC17G9.02c	cdc73	RNA polymerase II accessory factor, Cdc73 family (predicted)	predicted-chromatin organization
SPBC32H8.10	cdk9	P-TEFb-associated cyclin-dependent protein kinase Cdk9	published-transcription
SPAC57A10.02	cdr2	serine/threonine protein kinase Cdr2	published-others
SPCC1450.11c	cek1	serine/threonine protein kinase Cek1	published-others
SPAC24B11.10c	cfh1	chitin synthase regulatory factor-like Cfh1 (predicted)	predicted-others
SPCC417.05c	cfh2	chitin synthase regulatory factor Cfh2 (predicted)	predicted-others
SPAC6G9.12	cfr1	Chs five related protein Cfr1	published-others
SPBC1709.08	cft1	cleavage factor one Cft1 (predicted)	published-RNA processing
SPBC1709.15c	cft2	cleavage factor two Cft2/polyadenylation factor CPSF-73 (predicted)	predicted-RNA processing
SPAC8C9.03	cgs1	cAMP-dependent protein kinase regulatory subunit Cgs1	published-others
SPAC26A3.05	chc1	clathrin heavy chain Chc1 (predicted)	predicted-others
SPBC16A3.18	cip1	RNA-binding protein Cip1	published-RNA processing
SPAC12G12.03	cip2	RNA-binding protein Cip2	published-RNA processing
SPAC23C11.11	cka1	serine/threonine protein kinase Cka1	published-others
SPAC1851.03	ckb1	CK2 family regulatory subunit Ckb1	published-others
SPAC1805.05	cki3	serine/threonine protein kinase Cki3	published-others
SPBC36.05c	clr6	histone deacetylase (class I) Clr6	published-chromatin organization
SPAC23A1.06c	cmk2	MAPK-activated protein kinase Cmk2	published-others
SPCC306.03c	cnd2	condensin complex non-SMC subunit Cnd2	published-chromatin organization
SPBC17G9.08c	cnt5	Centaurin Cnt5	published-others
SPBC36.08c	cog2	Golgi transport complex subunit Cog2 (predicted)	predicted-others
SPCC338.13	cog4	Golgi transport complex subunit Cog4 (predicted)	predicted-others
SPCC757.15	cox14	cytochrome c oxidase assembly protein Cox14 (predicted)	predicted-others
SPMIT.11	cox2	cytochrome c oxidase 2 (predicted)	predicted-others
SPCC338.10c	cox5	cytochrome c oxidase subunit V (predicted)	predicted-others
SPAC1B2.04	cox6	cytochrome c oxidase subunit VI (predicted)	predicted-others
SPCC1259.05c	cox9	cytochrome c oxidase subunit VIIa (predicted)	predicted-others
SPAC6B12.15	cpc2	RACK1 ortholog Cpc2	published-others
SPAC19G12.10c	cpy1	vacuolar carboxypeptidase Y	published-others
SPAC13G7.08c	crb3	WD repeat protein Crb3	published-chromatin organization
SPAC1805.17	crm1	importin family nuclear export receptor Crm1	published-others
SPAC23C4.02	crn1	actin binding protein, coronin Crn1	published-others
SPAC2C4.10c	csc4	SIP/FAR complex subunit, Csc4	published-others
SPAC1687.13c	csn5	COP9/signalosome complex subunit Csn5	published-RNA processing
SPBC902.02c	ctf18	RFC-like complex subunit Ctf18	published-others
SPCC757.07c	ctt1	catalase	published-others
SPBC2G5.03	ctu1	cytosolic thiouridylase subunit Ctu1	published-others
SPBC19C2.13c	ctu2	cytosolic thiouridylase subunit Ctu2	published-others
SPBP4H10.06c	cut14	condensin complex subunit Cut14	published-chromatin organization
SPCC962.03c	cut15	karyopherin Cut15	published-others
SPBC14C8.01c	cut2	securin, sister chromatid separation inhibitor	published-others
SPAC25G10.07c	cut7	kinesin-like protein Cut7	published-others
SPAC6F12.15c	cut9	anaphase-promoting complex subunit Cut9	published-others
SPBC215.12	cwf10	U5 snRNP GTPase subunit Cwf10	published-RNA processing
SPCP1E11.07c	cwf18	complexed with Cdc5 protein Cwf18	published-RNA processing
SPAC3A12.11c	cwf2	RNA-binding protein Cwf2	published-RNA processing
SPBC211.02c	cwf3	complexed with Cdc5 protein Cwf3	published-RNA processing
SPBC31F10.11c	cwf4	complexed with Cdc5 protein Cwf4	published-RNA processing
SPCC550.02c	cwf5	RNA-binding protein Cwf5	published-RNA processing
SPBC19C7.03	cyr1	adenylate cyclase	published-others
SPBC36.04	cys11	cysteine synthase	published-others
SPBC29A10.10c	dbl8	tRNA-splicing endonuclease positive effector Dbl8	published-RNA processing
SPBC17D1.06	dbp3	ATP-dependent RNA helicase Dbp3 (predicted)	predicted-RNA processing
SPAC30D11.03	ddx27	ATP-dependent RNA helicase Ddx27/Drs1 (predicted)	predicted-RNA processing
SPAC1B1.01	deb1	transcription factor Deb1/Rdp1	published-transcription
SPAC26A3.12c	dhp1	5'-3' exoribonuclease Dhp1	published-RNA processing
SPBC3D6.12	dip2	U3 snoRNA associated protein Dip2 (predicted)	published-RNA processing
SPBC776.02c	dis2	serine/threonine protein phosphatase PP1	published-others
SPAC1002.09c	dld1	dihydrolipoamide dehydrogenase Dld1	published-others
SPBC12C2.08	dnm1	dynamin Dnm1	published-others
SPBC17D1.02	dph2	diphthamide biosynthesis protein (predicted)	predicted-others
SPBPJ4664.01	dps1	decaprenyl diphosphate synthase subunit Dps1	published-others
SPBC16A3.19	eaf7	histone acetyltransferase complex subunit Eaf7	published-chromatin organization
SPCC663.01c	ekc1	protein phosphatase regulatory subunit Ekc1 (predicted)	published-others
SPAC29A4.20	elp3	elongator complex, histone acetyltransferase subunit Elp3 (predicted)	predicted-chromatin organization
SPAC688.11	end4	Huntingtin-interacting protein homolog	published-others
SPAC13A11.02c	erg11	sterol 14-demethylase Erg11 (predicted)	predicted-others
SPAC19A8.04	erg5	C-22 sterol desaturase Erg5	published-others
SPBC646.05c	erg9	squalene synthase Erg9 (predicted)	predicted-others
SPBC4F6.16c	ero11	ER oxidoreductin Ero1a	published-others
SPBC3E7.01	fab1	1-phosphatidylinositol-3-phosphate 5-kinase Fab1	published-others
SPCC830.11c	fap7	nucleoside-triphosphatase involved in SSU-rRNA maturation Fap7 (predicted)	predicted-RNA processing
SPBC3H7.13	far10	SIP/FAR complex FHA domain subunit Far10/Csc1	published-others
SPBC1773.01	far8	SIP/FAR complex striatin subunit, Far8/Csc3	published-others
SPCC1235.05c	fft2	SMARCAD1 family ATP-dependent DNA helicase Fft2 (predicted)	predicted-chromatin organization
SPBC1685.13	fhn1	Fhn1 plasma membrane organization protein	published-others
SPBC1778.06c	fim1	fimbrin	published-others
SPAC1F7.08	fio1	iron transport multicopper oxidase Fio1	published-others
SPBC1347.02	fkbp39	FKBP-type peptidyl-prolyl cis-trans isomerase (predicted)	predicted-others
SPBC14C8.03	fma2	methionine aminopeptidase Fma2 (predicted)	predicted-others
SPAC23A1.12c	frs1	phenylalanine-tRNA ligase beta subunit Frs1 (predicted)	predicted-others
SPBC1706.03	fzo1	mitochondrial dynamin family fusion GTPase protein (predicted)	predicted-others
SPCC24B10.07	gad8	AGC family protein kinase Gad8	published-others
SPCC1902.01	gaf1	transcription factor Gaf1	published-transcription
SPBC646.12c	gap1	GTPase activating protein Gap1	published-others
SPBC36B7.09	gcn2	eIF2 alpha kinase Gcn2	published-others
SPAC31G5.14	gcv1	glycine decarboxylase T subunit (predicted)	predicted-others
SPCC132.04c	gdh2	NAD-dependent glutamate dehydrogenase Gdh2 (predicted)	predicted-others
SPAC31A2.16	gef2	RhoGEF Gef2	published-others
SPCC1672.12c	get4	ER membrane insertion protein Get4 (predicted)	predicted-others
SPAC22E12.17c	glo3	ARF GTPase activating protein (predicted)	predicted-others
SPAC1002.03c	gls2	glucosidase II Gls2	published-others
SPBC215.05	gpd1	glycerol-3-phosphate dehydrogenase Gpd1	published-others
SPBC354.12	gpd3	glyceraldehyde 3-phosphate dehydrogenase Gpd3	published-others
SPBPJ4664.06	gpt1	UDP-glucose-glycoprotein glucosyltransferase Gpt1	published-others
SPCC830.03	grc3	polynucleotide kinase Grc3 (predicted)	predicted-others
SPAC4F10.20	grx1	glutaredoxin Grx1	published-others
SPBC26H8.06	grx4	glutaredoxin Grx4	published-others
SPBC32F12.04	gtb1	gamma-tubulin Gtb1	published-others
SPBC354.01	gtp1	GTP binding protein Gtp1 (predicted)	predicted-others
SPAC26F1.09	gyp51	GTPase activating protein Gyp51 (predicted)	predicted-others
SPAC630.05	gyp7	GTPase activating protein Gyp7 (predicted)	predicted-others
SPAC15E1.04	hal3	thymidylate synthase/ flavoprotein fusion protein Hal3	published-others
SPAC29A4.16	hal4	halotolerence protein 4	published-others
SPAC222.11	hem13	coproporphyrinogen III oxidase Hem13 (predicted)	predicted-others
SPAC1805.06c	hem2	porphobilinogen synthase Hem2 (predicted)	predicted-others
SPBC31F10.13c	hip1	hira protein, histone chaperone Hip1	published-chromatin organization
SPCC737.09c	hmt1	ATP-binding cassette-type vacuolar membrane transporter Hmt1	published-others
SPBC17D11.02c	hrd1	ubiquitin-protein ligase Hrd1, synviolin family	published-ubiquitination and sumoylation
SPAC3G6.01	hrp3	ATP-dependent DNA helicase Hrp3	published-chromatin organization
SPBC2G2.12	hrs1	mitochondrial and cytoplasmic histidine-tRNA ligase Hrs1 (predicted)	predicted-others
SPBC1734.08	hse1	STAM like protein Hse1	published-others
SPCC132.02	hst2	Sir2 family histone deacetylase Hst2	published-chromatin organization
SPAC24H6.04	hxk1	hexokinase 1	published-others
SPBC839.07	ibp1	Cdc25 family phosphatase Ibp1	published-others
SPAC12B10.05	icp55	mitochondrial intermediate cleavage peptidase Icp55 (predicted)	predicted-others
SPAC11G7.03	idh1	isocitrate dehydrogenase (NAD+) subunit 1 Idh1	published-others
SPBC902.05c	idh2	isocitrate dehydrogenase (NAD+) subunit 2	published-others
SPAC6B12.05c	ies2	Ino80 complex subunit Ies2	published-chromatin organization
SPAC23G3.04	ies4	Ino80 complex subunit Ies4	published-chromatin organization
SPBC11C11.02	imp2	contractile ring protein Imp2	published-others
SPAC23H3.02c	ini1	RING finger-like protein Ini1	published-RNA processing
SPAC29B12.01	ino80	SNF2 family helicase Ino80	published-chromatin organization
SPBC646.09c	int6	eIF3e subunit Int6	published-others
SPAC23C11.05	ipp1	inorganic pyrophosphatase ipp1 (predicted)	predicted-others
SPBC609.03	iqw1	WD repeat protein, Iqw1	published-ubiquitination and sumoylation
SPAC167.01	ire1	serine/threonine protein kinase, sensor for unfolded proteins in the ER Ire1	published-others
SPBC3B9.17	isa2	iron-sulfur protein Isa2	published-others
SPAC4A8.04	isp6	vacuolar serine protease Isp6	published-others
SPAC25B8.13c	isp7	2-OG-Fe(II) oxygenase superfamily protein	published-others
SPBC19G7.16	iws1	transcription elongation factor complex subunit Iws1 (predicted)	published-chromatin organization
SPBC83.07	jmj3	Lid2 complex subunit, histone demethylase H3-K36 specific Jmj3	published-chromatin organization
SPAC2F3.06c	kap104	karyopherin Kap104	published-transport
SPBC14F5.03c	kap123	karyopherin Kap123	published-transport
SPBC776.15c	kgd2	dihydrolipoamide S-succinyltransferase, e2 component of oxoglutarate dehydrogenase complex Kdg2 (predicted)	predicted-others
SPBC4F6.06	kin1	microtubule affinity-regulating kinase Kin1	published-others
SPAC664.10	klp2	kinesin-like protein Klp2	published-others
SPAC1834.07	klp3	kinesin-like protein Klp3	published-others
SPAC144.14	klp8	kinesin-like protein Klp8	published-others
SPBC17G9.03c	krs1	cytoplasmic lysine-tRNA ligase Krs1 (predicted)	predicted-tRNA ligase
SPAC21E11.08	lcb2	serine palmitoyltransferase Lcb2 (predicted)	predicted-others
SPBC13E7.08c	leo1	RNA polymerase II associated Paf1 complex (predicted)	predicted-chromatin organization
SPBC8D2.15	lip5	mitochondrial lipoic acid synthetase Lip5 (predicted)	predicted-others
SPAC22F3.06c	lon1	Lon protease homolog Lon1 (predicted)	predicted-others
SPAC25B8.19c	loz1	transcription factor zf-C2H2 type (predicted)	published-transcription
SPAC26F1.13c	lrs1	cytoplasmic leucine-tRNA ligase Lrs1 (predicted)	predicted-tRNA ligase
SPBC31F10.07	lsb5	cortical component Lsb5 (predicted)	predicted-others
SPAC23E2.02	lsd2	histone demethylase SWIRM2 (predicted)	published-chromatin organization
SPBC16E9.16c	lsd90	Lsd90 protein	published-others
SPBC3D6.08c	lsm1	mRNA decapping complex subunit (predicted)	predicted-RNA processing
SPBC28E12.06c	lvs1	beige protein homolog Lvs1 (predicted)	predicted-others
SPAP7G5.04c	lys1	aminoadipate-semialdehyde dehydrogenase	published-others
SPAC13G7.04c	mac1	membrane anchored protein Mac1	published-others
SPBC3D6.04c	mad1	mitotic spindle checkpoint protein Mad1	published-others
SPAC1834.08	mak1	histidine kinase Mak1	published-others
SPAC27E2.09	mak2	histidine kinase Mak2	published-others
SPCC74.06	mak3	histidine kinase Mak3	published-others
SPAC18G6.15	mal3	EB1 family Mal3	published-others
SPAC1687.04	mcb1	MCM binding protein homolog Mcb1 (predicted)	predicted-others
SPAPB1E7.02c	mcl1	DNA polymerase alpha accessory factor Mcl1	published-DNA replication and repair
SPBC4.04c	mcm2	MCM complex subunit Mcm2	published-DNA replication and repair
SPCC1682.02c	mcm3	MCM complex subunit Mcm3	published-DNA replication and repair
SPAC1B2.05	mcm5	MCM complex subunit Mcm5	published-DNA replication and repair
SPBC211.04c	mcm6	MCM complex subunit Mcm6	published-DNA replication and repair
SPBC216.02	mcp5	cortical anchoring factor for dynein Mcp5/Num1	published-others
SPBC887.10	mcs4	response regulator Mcs4	published-others
SPBC19F8.07	mcs6	cyclin-dependent protein kinase/CDK-activating kinase Mcs6	published-others
SPBC146.01	med15	mediator complex subunit Med15	published-transcription
SPBC14F5.08	med7	mediator complex subunit Med7	published-transcription
SPAC27D7.03c	mei2	RNA-binding protein involved in meiosis Mei2	published-RNA processing
SPBC1347.03	meu14	sporulation specific PIL domain protein Meu14	published-others
SPAC26H5.05	mga2	IPT/TIG ankyrin repeat containing transcription regulator of fatty acid biosynthesis (predicted)	published-transcription
SPBC3B9.19	mge1	mitochondrial GrpE domain chaperone protein (predicted)	predicted-others
SPAPYUG7.03c	mid2	medial ring protein Mid2	published-others
SPAC57A7.11	mip1	WD repeat protein, Raptor homolog Mip1	published-others
SPAC1F3.02c	mkh1	MEK kinase (MEKK) Mkh1	published-others
SPAC30C2.02	mmd1	deoxyhypusine hydroxylase (predicted)	published-others
SPBC2G2.04c	mmf1	YjgF family protein Mmf1	published-others
SPAC1039.10	mmf2	homologous Pmf1 factor 1, isoleucine biosynthesis protein (predicted)	predicted-others
SPCC736.12c	mmi1	YTH family RNA binding protein Mmi1	published-RNA processing
SPBC1826.01c	mot1	TATA-binding protein associated factor Mot1 (predicted)	predicted-transcription
SPAC16C9.04c	mot2	CCR4-Not complex subunit Mot2 (predicted)	predicted-others
SPAC4F10.13c	mpd2	GYF domain protein	published-others
SPAC18G6.07c	mra1	rRNA (pseudouridine) methyltransferase Mra1	published-RNA processing
SPAC343.08c	mrp17	mitochondrial ribosomal protein subunit Mrp17 (predicted)	predicted-RNA processing
SPAC24C9.10c	mrp4	mitochondrial ribosomal protein subunit S2 (predicted)	predicted-RNA processing
SPAC23A1.18c	mrp51	mitochondrial ribosomal protein subunit L51-b (predicted)	predicted-RNA processing
SPAC1486.07c	mrpl19	mitochondrial ribosomal protein subunit L19 (predicted)	predicted-RNA processing
SPBC887.07	mrpl38	mitochondrial ribosomal protein subunit L38 (predicted)	predicted-RNA processing
SPAC644.17c	mrpl9	mitochondrial ribosomal protein subunit L9 (predicted)	predicted-RNA processing
SPAC4G9.17c	mrps5	mitochondrial ribosomal protein subunit S5 (predicted)	predicted-RNA processing
SPBC19G7.01c	msh2	MutS protein homolog 2	published-DNA replication and repair
SPCC417.07c	mto1	MT organizer Mto1	published-others
SPBC902.06	mto2	MT organizer Mto2	published-others
SPCC1682.03c	mug174	meiotically upregulated gene Mug174	predicted-others
SPBC14F5.11c	mug186	sorting nexin Snx41 (predicted)	predicted-others
SPCC1739.10	mug33	Tea1-interacting protein involved in exocytosis	published-others
SPAC22H12.01c	mug35	sequence orphan	predicted-others
SPAC56F8.05c	mug64	BAR domain protein (predicted)	predicted-others
SPAC24C9.05c	mug70	conserved protein Mug20	predicted-others
SPBC13G1.10c	mug81	ATP-dependent RNA helicase Slh1 (predicted)	predicted-RNA processing
SPBC146.13c	myo1	myosin type I	published-others
SPCC645.05c	myo2	myosin II heavy chain	published-others
SPBC2D10.14c	myo51	myosin type V	published-others
SPCC1919.10c	myo52	myosin type V	published-others
SPCC338.07c	naa15	NatA N-acetyltransferase complex regulatory subunit Naa15 (predicted)	predicted-others
SPBC17F3.02	nak1	PAK-related kinase Nak1	published-others
SPCC364.06	nap1	nucleosome assembly protein Nap1	published-chromatin organization
SPBC2D10.11c	nap2	nucleosome assembly protein Nap2 (predicted)	predicted-chromatin organization
SPAC20G8.09c	nat10	ribosome biogenesis ATPase	published-others
SPBC16A3.15c	nda2	tubulin alpha 1	published-others
SPBC11C11.03	ndc80	spindle pole body protein Ndc80	published-others
SPBC23G7.04c	nif1	SEL1 repeat protein Nif1	published-others
SPCC1223.02	nmt1	4-amino-5-hydroxymethyl-2-methylpyrimidine phosphate synthase Nmt1	published-others
SPAC12B10.10	nod1	sequence orphan	predicted-others
SPBC651.01c	nog1	GTP binding protein Nog1 (predicted)	predicted-others
SPAP27G11.13c	nop10	snoRNP pseudouridylase box H/ACA snoRNP complex protein (predicted)	predicted-RNA processing
SPAC20G8.06	not1	CCR4-Not complex subunit Not1 (predicted)	predicted-transcription
SPCC4G3.15c	not2	CCR4-Not complex subunit Not2 (predicted)	predicted-transcription
SPAC1B3.05	not3	CCR4-Not complex subunit Not3/5 (predicted)	predicted-others
SPCC1739.14	npp106	nucleoporin Npp106	published-transport
SPAC2F7.11	nrd1	RNA-binding protein Nrd1	published-RNA processing
SPAC26A3.15c	nsp1	nucleoporin Nsp1	published-transport
SPBC660.07	ntp1	alpha,alpha-trehalase Ntp1	published-others
SPAC17C9.01c	nuc2	anaphase-promoting complex subunit Apc3	published-others
SPBC428.01c	nup107	nucleoporin Nup107	published-transport
SPAC1805.04	nup132	nucleoporin Nup132	published-transport
SPAC23D3.06c	nup146	nucleoporin Nup146	published-transport
SPCC162.08c	nup211	nucleoporin nup211	published-transport
SPBC19G7.15	nup44	nucleoporin Nup44	published-transport
SPAC22G7.09c	nup45	nucleoporin Nup45	published-transport
SPCC1620.11	nup97	nucleoporin Nic96 homolog	published-transport
SPBP8B7.11	nxt3	ubiquitin protease cofactor Glp1 (predicted)	predicted-ubiquitination and somoylation
SPAC139.02c	oac1	mitochondrial anion transporter (predicted)	predicted-others
SPBC6B1.08c	ofd1	2-oxoglutarate and Fe(II) dioxygenase domain containing protein 1	published-others
SPAC3H1.01c	orc3	origin recognition complex subunit Orp3	published-DNA replication and repair
SPAC23H4.01c	osh3	sterol binding ankyrin repeat protein Osh3	published-others
SPAP8A3.09c	paa1	protein phosphatase regulatory subunit Paa1	published-others
SPAC227.07c	pab1	protein phosphatase regulatory subunit Pab1	published-others
SPAC3H8.07c	pac10	prefoldin subunit 3 Pac10 (predicted)	predicted-others
SPAC664.03	paf1	RNA polymerase II associated Paf1 complex (predicted)	predicted-transcription
SPAC1783.07c	pap1	transcription factor Pap1/Caf3	published-transcription
SPCC188.02	par1	protein phosphatase regulatory subunit Par1	published-others
SPAC17G8.14c	pck1	protein kinase C (PKC)-like Pck1	published-others
SPAC6G9.06c	pcp1	pericentrin Pcp1	published-others
SPAC20G4.08	pdc1	mRNA decapping scaffolding protein	published-RNA processing
SPBC3D6.13c	pdi2	ER associated protein disulfide isomerase Pdi2	published-others
SPCC16C4.11	pef1	Pho85/PhoA-like cyclin-dependent kinase Pef1	protein_coding
SPBC1604.25	pet117	Pet117 cytochrome c oxidase assembly protein (predicted)	predicted-others
SPCC553.03	pex1	AAA family ATPase Pex1 (predicted)	predicted-others
SPAC17A5.01	pex6	peroxin-6 (predicted)	predicted-others
SPBC887.14c	pfh1	5' to 3' DNA helicase, involved in DNA recombination and repair Pif1	published-DNA replication and repair
SPAC12G12.14c	pfs2	WD repeat protein Pfs2	published-RNA processing
SPBC16D10.03	pgp2	metallopeptidase Pgp2	published-others
SPAC1782.06c	phb1	prohibitin Phb1 (predicted)	predicted-others
SPBP4G3.02	pho1	acid phosphatase Pho1	published-others
SPBC3B8.02	php5	CCAAT-binding factor complex subunit Php5	published-transcription
SPAC644.11c	pkp1	mitochondrial pyruvate dehydrogenase (lipoamide) kinase Pkp1 (predicted)	predicted-others
SPAC2F7.16c	pld1	phospholipase D, Pld1	published-others
SPAC9E9.11	plr1	pyridoxal reductase Plr1	published-others
SPAC17C9.05c	pmc3	mediator complex subunit Pmc3/Med27	published-transcription
SPCC663.03	pmd1	leptomycin efflux transporter Pmd1	published-transport
SPBC119.08	pmk1	MAP kinase Pmk1	published-others
SPAC3G9.08	png1	ING family homolog Png1	published-chromatin organization
SPAC57A10.05c	pof1	F-box/WD repeat protein protein Pof1	published-ubiquitination and sumoylation
SPAC3H5.06c	pol1	DNA polymerase alpha catalytic subunit	published-DNA replication and repair
SPAC2F7.03c	pom1	DYRK family protein kinase Pom1	published-others
SPBC21B10.05c	pop3	WD repeat protein Pop3	published-others
SPCC1739.12	ppe1	serine/threonine protein phosphatase Ppe1	published-others
SPBC28F2.03	ppi1	cyclophilin family peptidyl-prolyl cis-trans isomerase Cyp2	published-others
SPAC4G8.05	ppk14	serine/threonine protein kinase Ppk14 (predicted)	predicted-others
SPAPB18E9.02c	ppk18	serine/threonine protein kinase Ppk18 (predicted)	predicted-others
SPBC119.07	ppk19	serine/threonine protein kinase Ppk19	published-others
SPAC15A10.13	ppk3	protein kinase domain and HEAT repeat protein Ppk3	published-others
SPBC1289.06c	ppr8	mitochondrial PPR repeat protein Ppr8	published-others
SPCC1795.04c	pre10	20S proteasome complex subunit alpha 7, Pre10 (predicted)	predicted-ubiquitination and somoylation
SPBC106.16	pre6	20S proteasome complex subunit alpha 4 Pre6	published-ubiquitination and sumoylation
SPCC1442.06	pre8	20S proteasome complex subunit alpha 2, Pre8 (predicted)	predicted-ubiquitination and somoylation
SPBC651.09c	prf1	RNA polymerase II associated Paf1 complex (predicted)	predicted-transcription
SPAC2G11.11c	prh1	ATP-dependent RNA helicase Prh1 (predicted)	predicted-RNA processing
SPBC6B1.07	prp1	U4/U6 x U5 tri-snRNP complex subunit Prp1	published-RNA processing
SPAC27F1.09c	prp10	U2 snRNP-associated protein Sap155	published-RNA processing
SPCC10H11.01	prp11	ATP-dependent RNA helicase Prp11	published-RNA processing
SPAPJ698.03c	prp12	U2 snRNP-associated protein Sap130	published-RNA processing
SPAC29A4.08c	prp19	ubiquitin-protein ligase E4	published-ubiquitination and sumoylation
SPBC1861.04c	prp24	RNA-binding protein Prp24 (predicted)	predicted-RNA processing
SPBC119.13c	prp31	U4/U6 x U5 tri-snRNP complex subunit Prp31	published-RNA processing
SPBC16H5.10c	prp43	ATP-dependent RNA helicase Prp43	published-RNA processing
SPBP22H7.07	prp5	WD repeat protein Prp5	published-RNA processing
SPAC8C9.14	prr1	transcription factor Prr1	published-transcription
SPBC530.05	prt1	transcription factor (predicted)	predicted-transcription
SPAC29A4.18	prw1	Clr6 histone deacetylase complex subunit Prw1	published-chromatin organization
SPBC16E9.18	psd1	phosphatidylserine decarboxylase Psd1	published-others
SPCC830.07c	psi1	DNAJ domain protein, involved in translation initiation Psi1	published-others
SPBC29A10.04	psm1	mitotic cohesin complex subunit Psm1	published-chromatin organization
SPAC10F6.09c	psm3	mitotic cohesin complex subunit Psm3	published-chromatin organization
SPAC1006.01	psp3	vacuolar serine protease Psp3 (predicted)	predicted-others
SPAC110.04c	pss1	heat shock protein Pss1	published-others
SPBC12C2.10c	pst1	Clr6 histone deacetylase complex subunit Pst1	published-chromatin organization
SPAC1071.01c	pta1	mRNA cleavage and polyadenylation specificity factor complex subunit Pta1	published-RNA processing
SPCC4F11.02	ptc1	protein phosphatase 2C Ptc1	published-others
SPAC19D5.04	ptr1	HECT-type ubiquitin ligase E3 Ptr1	published-ubiquitination and sumoylation
SPBC1604.21c	ptr3	ubiquitin activating enzyme E1	published-ubiquitination and sumoylation
SPAC13F5.02c	ptr6	transcription factor TFIID complex subunit Taf7	published-transcription
SPAC17A5.06	ptr8	transcription factor TFIIH complex ERCC-3 subunit	published-transcription
SPAC1687.22c	puf3	RNA-binding protein Puf3 (predicted)	predicted-RNA processing
SPAC23D3.07	pup1	20S proteasome complex subunit beta 2 (predicted)	predicted-ubiquitination and somoylation
SPAC57A7.08	pzh1	serine/threonine protein phosphatase Pzh1	published-others
SPBP23A10.15c	qcr1	mitochondrial processing peptidase (MPP) complex beta subunit Qcr1 (predicted)	predicted-others
SPCC613.10	qcr2	ubiquinol-cytochrome-c reductase complex core protein Qcr2 (predicted)	predicted-others
SPCC338.17c	rad21	mitotic cohesin complex, non-SMC subunit Rad21 (kleisin)	published-chromatin organization
SPAC1556.01c	rad50	DNA repair protein Rad50	published-DNA replication and repair
SPAC30D11.10	rad52	DNA recombination protein Rad52 (previously Rad22)	published-DNA replication and repair
SPAC17H9.09c	ras1	GTPase Ras1	published-others
SPAC2C4.11c	rbp28	RNA-binding protein Rbp28	published-RNA processing
SPAC1952.15c	rec24	meiotic recombination protein Rec24	published-DNA replication and repair
SPAC1006.03c	red1	RNA elimination defective protein Red1	published-RNA processing
SPCC285.08	ret2	coatomer delta subunit Ret2 (predicted)	predicted-others
SPBC23E6.07c	rfc1	DNA replication factor C complex subunit Rfc1	published-DNA replication and repair
SPAC23D3.02	rfc2	DNA replication factor C complex subunit Rfc2	published-DNA replication and repair
SPAC27E2.10c	rfc3	DNA replication factor C complex subunit Rfc3	published-DNA replication and repair
SPAC1687.03c	rfc4	DNA replication factor C complex subunit Rfc4 (predicted)	predicted-DNA replication and repair
SPBC83.14c	rfc5	DNA replication factor C complex subunit Rfc5 (predicted)	predicted-DNA replication and repair
SPBC3F6.05	rga1	Rho-type GTPase activating protein Rga1	published-others
SPAC26A3.09c	rga2	Rho-type GTPase activating protein Rga2 (predicted)	predicted-others
SPAC29A4.11	rga3	Rho-type GTPase activating protein Rga3	published-others
SPBC28E12.03	rga4	Rho-type GTPase activating protein Rga4	published-others
SPBC354.13	rga6	Rho-type GTPase activating protein Rga6 (predicted)	predicted-others
SPBC23G7.08c	rga7	Rho-type GTPase activating protein Rga7	published-others
SPAC13A11.01c	rga8	Rho-type GTPase activating protein Rga8	published-others
SPAC1952.16	rga9	RhoGAP, GTPase activator towards Rho/Rac/Cdc42-like small GTPases (predicted)	predicted-others
SPCC645.07	rgf1	RhoGEF for Rho1, Rgf1	published-others
SPBC428.16c	rhb1	Rheb GTPase Rhb1	published-others
SPAC23C4.08	rho3	Rho family GTPase Rho3	published-others
SPCC4G3.18	rix1	ribosome biogenesis protein Rix1 (predicted)	predicted-RNA processing
SPBC14F5.06	rli1	iron-sulfur ATPase involved in ribosome biogenesis and translation Rli1 (predicted)	predicted-RNA processing
SPAC22E12.13c	rlp24	ribosomal L24-like protein involved in ribosome biogenesis Rlp24 (predicted)	predicted-RNA processing
SPAC6F12.17	rna14	mRNA cleavage and polyadenylation specificity factor complex subunit Rna14 (predicted)	predicted-RNA processing
SPAC227.12	rna4	U4/U6 x U5 tri-snRNP complex subunit Prp4 family, Rna4	predicted-RNA processing
SPCC757.09c	rnc1	RNA-binding protein that suppresses calcineurin deletion Rnc1	published-RNA processing
SPAC4F8.13c	rng2	IQGAP	published-others
SPBP23A10.07	rpa2	DNA-directed RNA polymerase I complex subunit Rpa2	published-transcription
SPAC3A12.07	rpb11	RNA polymerase II complex subunit Rpb11	published-transcription
SPAC23G3.01	rpb2	RNA polymerase II complex subunit Rpb2	published-transcription
SPAC23C4.15	rpb5	DNA-directed RNA polymerase I, II and III subunit Rpb5	published-transcription
SPBC651.08c	rpc1	DNA-directed RNA polymerase III complex large subunit Rpc1 (predicted)	predicted-transcription
SPAC22A12.05	rpc11	DNA-directed RNA polymerase III complex subunit Rpc11	published-transcription
SPAC1687.01	rpc19	DNA-directed RNA polymerase I and III subunit Rpc19	published-transcription
SPAC4G9.08c	rpc2	DNA-directed RNA polymerase III complex subunit Rpc2	published-transcription
SPBC839.12	rpc31	DNA-directed RNA polymerase III complex subunit Rpc31	published-transcription
SPCC18.07	rpc53	DNA-directed RNA polymerase III complex subunit Rpc53 (predicted)	predicted-transcription
SPBC2F12.04	rpl1701	60S ribosomal protein L17	published-others
SPBC365.03c	rpl2101	60S ribosomal protein L21 (predicted)	predicted-others
SPBC29B5.03c	rpl26	60S ribosomal protein L26 (predicted)	predicted-others
SPCC74.05	rpl2702	60S ribosomal protein L27 (predicted)	predicted-others
SPCC5E4.07	rpl2802	60S ribosomal protein L27/L28	published-others
SPAC9G1.03c	rpl3001	60S ribosomal protein L30 (predicted)	predicted-others
SPBC16G5.01	rpn12	19S proteasome regulatory subunit Rpn12	published-ubiquitination and sumoylation
SPAC607.05	rpn9	19S proteasome regulatory subunit Rpn9	published-ubiquitination and sumoylation
SPCP1E11.09c	rpp103	60S acidic ribosomal protein Rpp1-3	published-others
SPBC685.06	rps001	40S ribosomal protein S0A (p40)	published-others
SPAC31G5.17c	rps1001	40S ribosomal protein S10 (predicted)	predicted-others
SPBP22H7.08	rps1002	40S ribosomal protein S10 (predicted)	predicted-others
SPAC6F6.07c	rps13	40S ribosomal protein S13	published-others
SPCC1393.03	rps1501	40S ribosomal protein S15 (predicted)	predicted-others
SPCC576.08c	rps2	40S ribosomal protein S2 (predicted)	predicted-others
SPCC576.09	rps20	40S ribosomal protein S20 (predicted)	predicted-others
SPBC18E5.06	rps21	40S ribosomal protein S21	published-others
SPBC16G5.14c	rps3	40S ribosomal protein S3 (predicted)	predicted-others
SPAC24H6.07	rps901	40S ribosomal protein S9	published-others
SPAC1142.01	rqc1	ribosome quality control complex (RQC) complex subunit Rqc1 (predicted)	predicted-others
SPAPB8E5.07c	rrp12	rRNA processing protein Rrp12 (predicted)	predicted-RNA processing
SPCC757.08	rrp45	exosome subunit Rrp45	published-RNA processing
SPBC4B4.03	rsc1	RSC complex subunit Rsc1	published-chromatin organization
SPBC1734.15	rsc4	RSC complex subunit Rsc4	published-chromatin organization
SPAC1F3.07c	rsc58	RSC complex subunit Rsc58	published-chromatin organization
SPCC1281.05	rsc7	RSC complex subunit Rsc7	published-chromatin organization
SPBC1703.02	rsc9	RSC complex subunit Rsc9	published-chromatin organization
SPAC19G12.07c	rsd1	RNA-binding protein Rsd1 (predicted)	predicted-RNA processing
SPAC6F12.02	rst2	transcription factor Rst2	published-transcription
SPBC119.12	rud3	Golgi matrix protein Rud3 (predicted)	predicted-others
SPCC1259.07	rxt3	transcriptional regulatory protein Rxt3	published-transcription
SPBC2A9.04c	san1	sir antagonist	published-ubiquitination and sumoylation
SPCC1672.02c	sap1	switch-activating protein Sap1	published-others
SPAC22A12.09c	sap114	U2 snRNP subunit Sap114	published-RNA processing
SPBC29A3.07c	sap14	U2 snRNP-associated protein SF3B14 Sap14	published-RNA processing
SPAC22F8.10c	sap145	U2 snRNP-associated protein Sap145	published-RNA processing
SPBC36.09	sap61	U2 snRNP-associated protein sap61	published-RNA processing
SPBC31F10.06c	sar1	ADP-ribosylation factor Sar1	published-others
SPAC16E8.09	scd1	RhoGEF Scd1	published-others
SPBC1D7.02c	scr1	transcription factor Scr1	published-transcription
SPBC16G5.05c	scs2	VAP family protein Scs2	published-others
SPAC17C9.12	scs22	VAP family protein Scs22	published-others
SPCC16C4.07	scw1	RNA-binding protein Scw1	published-RNA processing
SPCC18.11c	sdc1	Dpy-30 domain protein Sdc1	published-others
SPAC140.01	sdh2	succinate dehydrogenase (ubiquinone) iron-sulfur protein subunit (predicted)	predicted-others
SPAC25B8.02	sds3	Clr6 histone deacetylase complex subunit Sds3	published-chromatin organization
SPAC11E3.05	sea3	ubiquitin-protein ligase E3, coatamer related complex subunit Sea3 (predicted)	predicted-ubiquitination and somoylation
SPAC222.09	seb1	RNA-binding protein Seb1	published-transcription
SPAC13F5.06c	sec10	exocyst complex subunit Sec10	published-transport
SPBC215.15	sec13	COPII-coated vesicle component Sec13	published-transport
SPCC1183.01	sec15	exocyst complex subunit Sec15 (predicted)	predicted-transport
SPAC57A7.10c	sec21	coatomer gamma subunit Sec21 (predicted)	predicted-others
SPBC776.04	sec2302	COPII cargo receptor subunit Sec23b (predicted)	predicted-transport
SPAC22F8.08	sec24	COPII cargo receptor Sec24/Sfb2 subunit	published-transport
SPBC24C6.05	sec28	coatomer epsilon subunit (predicted)	predicted-others
SPBC8D2.20c	sec31	COPII-coated vesicle component Sec31 (predicted)	predicted-transport
SPCC1235.10c	sec6	exocyst complex subunit Sec6	published-transport
SPCC126.15c	sec65	signal recognition particle subunit Sec65 (predicted)	predicted-others
SPAC4D7.01c	sec71	Sec7 domain protein, ARF GEF (predicted)	predicted-others
SPAC30.01c	sec72	Sec7 domain protein, ARF GEF Sec72	published-others
SPAC19A8.01c	sec73	guanyl-nucleotide exchange factor Sec73 (predicted)	predicted-others
SPAC26F1.01	sec74	guanyl-nucleotide exchange factor Sec74 (predicted)	predicted-others
SPCC970.09	sec8	exocyst complex subunit Sec8	published-transport
SPBC8D2.14c	sed5	SNARE Sed5 (predicted)	predicted-others
SPAC15F9.02	seh1	Seh1-associated complex subunity Seh1	published-others
SPAC6G9.10c	sen1	ATP-dependent 5' to 3' DNA/RNA helicase Sen1	published-RNA processing
SPBC4C3.12	2014-09-01	forkhead transcription factor Sep1	published-transcription
SPCC16A11.14	sfh1	RSC complex subunit Sfh1	published-chromatin organization
SPAC16E8.01	shd1	cytoskeletal protein binding protein Sla1 family, Shd1 (predicted)	predicted-others
SPAC23G3.02c	sib1	ferrichrome synthetase Sib1	published-others
SPAC24B11.11c	sid2	NDR kinase Sid2	published-others
SPBC577.15c	sim3	NASP family CENP-A chaperone	published-chromatin organization
SPAC1A6.07	sle1	eisosome assembly protein Seg1	published-others
SPBC3D6.11c	slx8	SUMO-targeted ubiquitin-protein ligase E3 Slx8	published-ubiquitination and sumoylation
SPCC74.01	sly1	SNARE binding protein Sly1 (predicted)	predicted-others
SPAC14C4.02c	smc5	Smc5-6 complex SMC subunit Smc5	published-chromatin organization
SPCC5E4.06	smc6	Smc5-6 complex SMC subunit Smc6	published-chromatin organization
SPAC1250.01	snf21	ATP-dependent DNA helicase Snf21	published-chromatin organization
SPCC1620.14c	snf22	ATP-dependent DNA helicase Snf22	published-chromatin organization
SPAC23G3.07c	snf30	SWI/SNF complex subunit Snf30	published-chromatin organization
SPAC2F7.08c	snf5	SWI/SNF complex subunit Snf5	published-chromatin organization
SPBC887.06c	snx3	sorting nexin Snx3 (predicted)	predicted-others
SPBC1A4.07c	sof1	U3 snoRNP-associated protein Sof1 (predicted)	predicted-RNA processing
SPBC30B4.04c	sol1	SWI/SNF complex subunit Sol1	published-chromatin organization
SPAC3G9.05	spa2	GTPase activating protein Spa2 (predicted)	predicted-others
SPAC4F10.11	spn1	septin Spn1	published-others
SPBC16A3.01	spn3	septin Spn3	published-others
SPAC9G1.11c	spn4	septin Spn4	published-others
SPBC19F8.01c	spn7	septin Spn7	published-others
SPAC4F8.12c	spp42	U5 snRNP complex subunit Spp42	published-RNA processing
SPBP8B7.19	spt16	FACT complex subunit Spt16	published-chromatin organization
SPAC4D7.10c	spt20	SAGA complex subunit Spt20	published-chromatin organization
SPBC21C3.16c	spt4	transcription elongation factor complex subunit Spt4	published-transcription
SPAC23C4.19	spt5	transcription elongation factor Spt5	published-transcription
SPAC1F7.01c	spt6	nucleosome remodeling protein Spt6	published-chromatin organization
SPBC25H2.11c	spt7	SAGA complex bromodomain subunit Spt7	published-chromatin organization
SPBC31F10.04c	srb4	mediator complex subunit Srb4	published-transcription
SPBC1604.10	srb7	mediator complex subunit Srb7	published-transcription
SPBC354.05c	sre2	membrane-tethered transcription factor Sre2	published-transcription
SPAC16.02c	srp2	mRNA export factor Srp2	published-transport
SPCC188.06c	srp54	signal recognition particle subunit Srp54	published-others
SPCC1682.05c	srp68	signal recognition particle subunit (predicted)	predicted-others
SPCC320.10	srp72	signal recognition particle subunit Srp72 (predicted)	predicted-others
SPBC660.13c	ssb1	DNA replication factor A subunit Ssb1	published-DNA replication and repair
SPBC23E6.09	ssn6	transcriptional corepressor Ssn6	published-transcription
SPCC74.03c	ssp2	serine/threonine protein kinase Ssp2	published-others
SPAC17G6.10	ssr1	SWI/SNF and RSC complex subunit Ssr1	predicted-chromatin organization
SPAC23H3.10	ssr2	SWI/SNF and RSC complex subunit Ssr2	predicted-chromatin organization
SPAC23G3.10c	ssr3	SWI/SNF and RSC complex subunit Ssr3	predicted-chromatin organization
SPBP23A10.05	ssr4	SWI/SNF and RSC complex subunit Ssr4	predicted-chromatin organization
SPAC19A8.05c	sst4	sorting receptor for ubiquitinated membrane proteins, ESCRT 0 complex subunit Sst4	published-ubiquitination and sumoylation
SPCC645.14c	sti1	chaperone activator Sti1 (predicted)	predicted-others
SPAC17C9.10	stm1	G-protein coupled receptor Stm1	published-others
SPAC24B11.06c	sty1	MAP kinase Sty1	published-others
SPBC25D12.04	suc22	ribonucleotide reductase small subunit Suc22	published-others
SPAC9G1.13c	swc4	Swr1 complex subunit Swc4	published-chromatin organization
SPAC11E3.01c	swr1	SNF2 family helicase Swr1	published-chromatin organization
SPAPYUK71.03c	syn1	synaptotagmin family C2 domain protein, Syn1	published-others
SPBC4C3.06	syp1	cytoskeletal protein Syp1 (predicted)	predicted-others
SPAC11E3.11c	syt22	guanyl-nucleotide exchange factor Syt22	published-others
SPBC21H7.02	taf10	SAGA complex/transcription factor TFIID complex subunit Taf10	published-transcription
SPAC2G11.14	taf111	transcription factor TFIID complex subunit Taf111	published-transcription
SPAC23G3.09	taf4	transcription factor TFIID complex subunit Taf4 (predicted)	predicted-transcription
SPCC5E4.03c	taf5	SAGA complex subunit/TATA-binding protein associated factor/transcription factor TFIID complex subunit Taf5	published-transcription
SPCC16C4.18c	taf6	histone H4-like TAF Taf6, SAGA complex subunit	published-chromatin organization
SPBC3H7.18	tam8	sequence orphan	predicted-others
SPAC29E6.08	tbp1	TATA-binding protein (TBP)	published-transcription
SPCC1223.06	tea1	cell end marker Tea1	published-others
SPBC1604.20c	tea2	kinesin-like protein Tea2	published-others
SPAC6G10.02c	tea3	cell end marker Tea3	published-others
SPBC1706.01	tea4	tip elongation aberrant protein Tea4	published-others
SPAC458.07	tfa1	transcription factor TFIIE alpha subunit, TFIIEA, Tfa1	published-transcription
SPCC1620.09c	tfg1	transcription factor TFIIF complex alpha subunit Tfg1 (predicted)	predicted-transcription
SPAC1D4.14	tho2	THO complex subunit Tho2 (predicted)	predicted-transcription
SPAC3G9.09c	tif211	translation initiation factor eIF2 alpha subunit	published-others
SPAC32A11.04c	tif212	translation initiation factor eIF2 beta subunit (predicted)	published-others
SPAC21E11.06	tif224	translation initiation factor eIF2B delta subunit (predicted)	published-others
SPAC8C9.15c	tif225	translation initiation factor eIF2B epsilon subunit (predicted)	published-others
SPAC16E8.15	tif45	translation initiation factor eIF4E, 4F complex subunit	published-others
SPCC1919.09	tif6	translation initiation factor eIF6	published-others
SPBC106.05c	tim11	F0-ATPase subunit E (predicted)	published-others
SPBC713.10	tim16	TIM23 translocase complex subunit Tim16 (predicted)	predicted-others
SPBC14C8.02	tim44	TIM23 translocase complex subunit Tim44 (predicted)	predicted-others
SPBC17A3.01c	tim50	TIM23 translocase complex subunit Tim50 (predicted)	predicted-others
SPAC13G6.04	tim8	TIM22 inner membrane protein import complex subunit Tim8 (predicted)	predicted-others
SPAC3C7.12	tip1	CLIP170 family protein Tip1	published-others
SPBP18G5.03	toc1	Tor complex Tor2 interacting protein 1	published-others
SPBC1A4.03c	top2	DNA topoisomerase II	published-chromatin organization
SPBC216.07c	tor2	phosphatidylinositol kinase Tor2	published-others
SPAC27D7.14c	tpr1	RNA polymerase II associated Paf1 complex subunit Tpr1	published-transcription
SPCC576.03c	tpx1	thioredoxin peroxidase Tpx1	published-others
SPAC17G8.01c	trl1	tRNA ligase Trl1 (predicted)	predicted-tRNA ligase
SPAC6G10.05c	trs120	TRAPP complex subunit Trs120 (predicted)	predicted-others
SPAC7D4.07c	trx1	cytosolic thioredoxin Trx1	published-others
SPAC22F3.13	tsc1	hamartin	published-others
SPCC622.13c	tti1	Tel Two Interacting protein 1	published-chromatin organization
SPAC18B11.10	tup11	transcriptional corepressor Tup11	published-transcription
SPAC630.14c	tup12	transcriptional corepressor Tup12	published-transcription
SPBC577.08c	txl1	thioredoxin-like I protein Txl1	published-others
SPAC11E3.04c	ubc13	ubiquitin conjugating enzyme Ubc13	published-ubiquitination and sumoylation
SPBC211.07c	ubc8	ubiquitin conjugating enzyme Ubc8 (predicted)	predicted-ubiquitination and somoylation
SPBC713.02c	ubp15	ubiquitin C-terminal hydrolase Ubp15	published-ubiquitination and sumoylation
SPCC1682.12c	ubp16	ubiquitin C-terminal hydrolase Ubp16	published-ubiquitination and sumoylation
SPAC328.06	ubp2	ubiquitin C-terminal hydrolase Ubp2	published-ubiquitination and sumoylation
SPBC1703.12	ubp9	ubiquitin C-terminal hydrolase Ubp9	published-ubiquitination and sumoylation
SPAC2C4.15c	ubx2	UBX domain protein Ubx2	published-ubiquitination and sumoylation
SPBC409.06	uch2	ubiquitin C-terminal hydrolase Uch2	published-ubiquitination and sumoylation
SPBC19G7.09	ulp1	SUMO deconjugating enzyme Ulp1	published-ubiquitination and sumoylation
SPAC57A10.12c	ura3	dihydroorotate dehydrogenase Ura3	published-others
SPAC1952.11c	ure2	urease Ure2	published-others
SPAC1002.18	urg3	DUF1688 family protein	published-others
SPAC29E6.03c	uso1	ER to Golgi tethering factor Uso1 (predicted)	predicted-others
SPAC4D7.13	usp104	U1 snRNP-associated protein Usp104	published-RNA processing
SPBC4B4.09	usp105	U1 snRNP-associated protein Usp105	published-RNA processing
SPBC839.10	usp107	U1 snRNP-associated protein Usp107	published-RNA processing
SPBC23E6.04c	utp10	U3 snoRNP-associated protein Utp10 (predicted)	predicted-RNA processing
SPBC428.19c	utp15	U3 snoRNP protein Utp15 (predicted)	predicted-RNA processing
SPBC56F2.04	utp20	U3 snoRNP protein Utp20 (predicted)	predicted-RNA processing
SPBC354.14c	vac8	vacuolar protein Vac8 (predicted)	predicted-others
SPAC23H4.14	vam6	guanyl-nucleotide exchange factor, HOPS complex subunit Vam6 (predicted)	predicted-others
SPCC1795.08c	vid21	NuA4 histone acetyltransferase complex subunit Vid21	published-chromatin organization
SPAC10F6.06	vip1	RNA-binding protein Vip1	published-RNA processing
SPAC11E3.07	vma4	V-type ATPase V1 subunit E (predicted)	predicted-others
SPAC17A2.03c	vma6	V-type ATPase V0 subunit d (predicted)	predicted-others
SPCC965.03	vma8	V-type ATPase V1 subunit D (predicted)	predicted-others
SPAC823.12	vps11	HOPs/CORVET complex subunit Vps11 (predicted)	predicted-others
SPBC16C6.02c	vps1302	chorein homolog (predicted)	predicted-others
SPAC824.05	vps16	HOPS/CORVET complex subunit Vps16 (predicted)	predicted-others
SPCC364.05	vps3	CORVET complex subunit, GTPase regulator Vps3 (predicted)	predicted-others
SPBC1703.15c	vps33	HOPS/CORVET complex subunit, vacuolar sorting protein Vps33	published-others
SPCC777.13	vps35	retromer complex subunit Vps35	published-others
SPAC2G11.06	vps4	AAA family ATPase Vps4 (predicted)	predicted-others
SPAP27G11.05c	vps41	HOPS complex subunit Vps41 (predicted)	predicted-others
SPCPJ732.01	vps5	retromer complex subunit Vps5	published-others
SPAC2F3.10	vps54	GARP complex subunit Vps54 (predicted)	predicted-others
SPBC29A3.05	vps71	Swr1 complex subunit Vps71	published-chromatin organization
SPBC4F6.10	vps901	guanyl-nucleotide exchange factor Vps901 (predicted)	predicted-others
SPBC29A10.11c	vps902	guanyl-nucleotide exchange factor Vps902 (predicted)	predicted-others
SPAC1006.09	win1	MAP kinase kinase kinase Win1	published-others
SPBC409.07c	wis1	MAP kinase kinase Wis1	published-others
SPBC428.17c	wpl1	Wings apart-like homolog Wpl1	published-others
SPAC2F7.13c	wrs1	tryptophan-tRNA ligase Wrs1 (predicted)	predicted-tRNA ligase
SPAC17G8.07	yaf9	YEATS family histone acetyltransferase subunit Yaf9	published-chromatin organization
SPAC9E9.07c	ypt2	GTPase Ypt2	published-others
SPAC18G6.03	ypt3	GTPase Ypt3	published-others
SPAC6F6.15	ypt5	GTPase Ypt5	published-others
SPBC405.04c	ypt7	GTPase Ypt7	published-others
SPCC1672.05c	yrs1	cytoplasmic tyrosine-tRNA ligase Yrs1 (predicted)	predicted-tRNA ligase
SPAC17G6.16c	ysh1	mRNA cleavage and polyadenylation specificity factor complex endoribonuclease subunit Ysh1	published-RNA processing
SPAC227.08c	yth1	mRNA cleavage and polyadenylation specificity factor complex Yth1	published-RNA processing
SPBC1718.07c	zfs1	CCCH tandem zinc finger protein, human Tristetraprolin homolog Zfs1, involved in mRNA catabolism	published-transcription
			published-chromatin organization	59
			published-DNA replication and repair	18
			published-RNA processing	50
			published-transcription	42
			published-transport	19
			published-ubiquitination and sumoylation	22
			published-others	232
			predicted-transcription	20
			predicted-tRNA ligase	8
			predicted-RNA processing	53
			predicted-DNA replication and repair	2
			predicted-chromatin organization	9
			predicted-transport	7
			predicted-ubiquitination and somoylation	23
			predicted-others	288
				852
