# Supplementary material for: Rbm10 facilitates heterochromatin assembly via the Clr6 HDAC complex
Source: Epigenetics Chromatin. 2021 Jan 19;14:8. doi: 10.1186/s13072-021-00382-y (PMC7816512; doi:10.1186/s13072-021-00382-y)
Supplement: Supplementary file 12 — Additional file 12: Table S9. List of primers used in this study. [file 13072_2021_382_MOESM12_ESM.xlsx]

## Sheet: Sheet1
Additional Table S9. List of primers used in this study.
Primer name	Sequence
act_1	ATGGAAGAAGAAATCGCAGCG
act_2	ATGCCAAATCTTTTCCATATC
dh_1	GAAAACACATCGTTGTCTTCAGAG
dh_2	CGT CTT GTA GCT GCA TGT GAA
q_cen(dg)_FOR	AATTGTGGTGGTGTGGTAATAC
rev_Tel1_R	GAAAAGCTGTTTATACGAACCTTAAT
NS343-5SrRNA03-R	AACACCAGTTCCCGTCCGATCAC
NS344-5SrRNA03-F	ATAGTATTTATTCTGTTATTCAAGTAGG
NS343-5SrRNA03-R	AACACCAGTTCCCGTCCGATCAC
